# Supplementary material for: Transcriptome assembly, profiling and differential gene expression analysis of the halophyte Suaeda fruticosa provides insights into salt tolerance
Source: BMC Genomics. 2015 May 6;16(1):353. doi: 10.1186/s12864-015-1553-x (PMC4422317; doi:10.1186/s12864-015-1553-x)
Supplement: Additional file 1: — List of assembled sequences, their annotated names, gene ontology terms, associated enzymes and KEGG maps. [file 12864_2015_1553_MOESM1_ESM.xlsx]

## Sheet: Sheet1
Supplementary File 2
This summarizes the number of ESTs assigned at different pathways.
KEGG	#Sequences	#Enzymes
Purine metabolism	184	12
Starch and sucrose metabolism	78	18
Aminobenzoate degradation	59	4
galactose metabolism	50	8
pentose phosphate pathway	39	7
pyrimidine metabolism	39	5
phenylpropanoid biosynthesis	38	4
amino sugar and nucleotide sugar metabolism	35	7
glycerolipid metabolism	33	4
phenylalanine metabolism	29	6
phsphatidylinositol signaling system	28	6
vit b6 metabolism	26	4
sphingolipid metabolism	25	5
arginine and proline metabolism	24	9
glycolysis/ gluconeogenesis	22	8
glyoxylate and dicarboxylate metabolsim	21	7
glycine, serine and threonine metabolism	20	7
other glycan degradation	17	3
thiamine metabolism	17	2
glycosphingolipid biosynthesis globo-series	15	1
fructose and mannose metabolism	15	4
oxidative phosphorylation	14	5
citrate cycle (TCA cycle)	14	3
cyanoamino acid metabolism	14	2
porphyrin and chlorophyll metabolism	13	7
T cell receptor signaling pathway	13	2
cysteine and methionine metabolism	12	10
glycerophospholipid metabolism	12	4
N-Glycan biosynthesis	11	1
Inositol phosphate metabolism	11	4
Lysine biosynthesis	11	5
pyruvate metabolism	10	5
Ether lipid metabolism	10	2
tyrosine metabolism	10	7
alanine, aspartate and glutamate metabolism	10	2
nitrogen metabolism	9	2
terpenoid backbone biosynthesis	9	5
glycosaminoglycan biosynthesis- heparan	9	3
drug metabolism- cytochrome P450	8	3
metabolism of xenobiotics by cytochrome P450	8	3
carbon fixation in photosynthetic organisms	8	4
flavonoid biosynthesis	8	3
linoleic acid metabolism	7	2
arachidonic acid metabolism	7	2
fatty acid degradation	7	2
ascorbate and aldarate metabolism	7	4
retinol metabolism	7	2
steroid hormone biosynthesis	7	2
streptomycin biosynthesis	6	1
aminoacyl-trna biosynthesis	6	1
one carbon pool by folate	6	2
glycosphingolipid biosynthesis ganglio-series	6	1
glycosaminoglycan degradation	6	1
alpha-linolenic acid metabolism	5	2
sulfur metabolism	5	2
steroid degradation	5	2
methane metabolism	5	4
tryptophan metabolism	5	3
tropane, piperidine and pyridine alkaloid biosynthesis	5	7
phenylalanine, tyrosine and tryptophan biosynthesis	5	7
isoquinoline alkaloid biosynthesis	5	4
glycosaminoglycan biosynthesis- chondroitin sulfate	5	1
biosynthesis of unsaturated fatty acids	4	3
naphthalene degradation	4	1
chloroalkane and chloroalkene degradation	4	1
uniquinone and other terpenoid-quinone biosyntehsis	4	2
glutathione metabolism	4	4
cutin, suberine and wax biosynthesis	4	1
novobiocin biosynthesis	4	4
fatty acid biosynthesis	4	3
selenocompound metabolism	4	1
pentose and glucoronate interconversions	4	3
caffeine metabolism	3	1
valine, leucine and isoleucine biosynthesis	3	2
biotin metabolism	3	2
pantothenate and CoA biosynthesis	3	2
histidine metabolism	3	1
drug metabolism-other enzymes	2	1
photosynthesis	2	1
valine, leucine and degradation	2	2
lysine degradation	2	2
carbon fixation in prokaryotes	1	1
geraniol degradation	1	1
carotenoid biosynthesis	1	1
nicotinate and nicotinamide metabolism	1	1
synthesis and degradation of ketone bodies	1	1
butanoate metabolism	1	1
fatty acid elongation	1	1
aflatoxin biosynthesis	1	1
tetracycline biosynthesis	1	1
riboflavin metabolism	1	1
styrene degradation	1	1
propanoate metabolism	1	1
