# Supplementary material for: Transcriptome assembly, profiling and differential gene expression analysis of the halophyte Suaeda fruticosa provides insights into salt tolerance
Source: BMC Genomics. 2015 May 6;16(1):353. doi: 10.1186/s12864-015-1553-x (PMC4422317; doi:10.1186/s12864-015-1553-x)
Supplement: Additional file 4: — List of primers for qRTPCR confirmation. [file 12864_2015_1553_MOESM4_ESM.xls]

## Sheet: supplementary data1 allannotati
!Generated by Blast2GO
!Note: This is a beta function of Blast2GO
!Date: 20141010
!gaf-version: 2.0
B2G	Locus_100039_Transcript_1/82967 [organism=Suaeda fruticosa]	Locus_100039_Transcript_1/1_Confidence_1.000_Length_1271|m.82967		GO:0016853	GO_REF:nd	ND		F	cycloeucalenol cycloisomerase	NA	NA	taxon:0	20141010	B2G
B2G	Locus_100039_Transcript_1/82967 [organism=Suaeda fruticosa]	Locus_100039_Transcript_1/1_Confidence_1.000_Length_1271|m.82967		GO:0008150	GO_REF:nd	ND		P	cycloeucalenol cycloisomerase	NA	NA	taxon:0	20141010	B2G
B2G	Locus_10003_Transcript_2/16477 [organism=Suaeda fruticosa]	Locus_10003_Transcript_2/3_Confidence_0.333_Length_941|m.16477		GO:0006464	GO_REF:nd	ND		P	hypothetical protein CISIN_1g002341mg	NA	NA	taxon:0	20141010	B2G
B2G	Locus_10003_Transcript_2/16477 [organism=Suaeda fruticosa]	Locus_10003_Transcript_2/3_Confidence_0.333_Length_941|m.16477		GO:0043167	GO_REF:nd	ND		F	hypothetical protein CISIN_1g002341mg	NA	NA	taxon:0	20141010	B2G
B2G	Locus_10003_Transcript_2/16477 [organism=Suaeda fruticosa]	Locus_10003_Transcript_2/3_Confidence_0.333_Length_941|m.16477		GO:0016301	GO_REF:nd	ND		F	hypothetical protein CISIN_1g002341mg	NA	NA	taxon:0	20141010	B2G
B2G	Locus_100053_Transcript_1/82968 [organism=Suaeda fruticosa]	Locus_100053_Transcript_1/1_Confidence_1.000_Length_1383|m.82968		GO:0008150	GO_REF:nd	ND		P	phosphatidylinositol 4-kinase gamma 4-like	NA	NA	taxon:0	20141010	B2G
B2G	Locus_100053_Transcript_1/82968 [organism=Suaeda fruticosa]	Locus_100053_Transcript_1/1_Confidence_1.000_Length_1383|m.82968		GO:0003674	GO_REF:nd	ND		F	phosphatidylinositol 4-kinase gamma 4-like	NA	NA	taxon:0	20141010	B2G
B2G	Locus_100053_Transcript_1/82968 [organism=Suaeda fruticosa]	Locus_100053_Transcript_1/1_Confidence_1.000_Length_1383|m.82968		GO:0016301	GO_REF:nd	ND		F	phosphatidylinositol 4-kinase gamma 4-like	NA	NA	taxon:0	20141010	B2G
B2G	Locus_100053_Transcript_1/82968 [organism=Suaeda fruticosa]	Locus_100053_Transcript_1/1_Confidence_1.000_Length_1383|m.82968		GO:0005777	GO_REF:nd	ND		C	phosphatidylinositol 4-kinase gamma 4-like	NA	NA	taxon:0	20141010	B2G
B2G	Locus_100066_Transcript_1/82969 [organism=Suaeda fruticosa]	Locus_100066_Transcript_1/3_Confidence_0.867_Length_1452|m.82969		GO:0003674	GO_REF:nd	ND		F	protein chloroplastic-like	NA	NA	taxon:0	20141010	B2G
B2G	Locus_100076_Transcript_1/82970 [organism=Suaeda fruticosa]	Locus_100076_Transcript_1/1_Confidence_1.000_Length_419|m.82970		GO:0003674	GO_REF:nd	ND		F	rna-directed dna polymerase (reverse transcriptase) ribonuclease h	NA	NA	taxon:0	20141010	B2G
B2G	Locus_100076_Transcript_1/82970 [organism=Suaeda fruticosa]	Locus_100076_Transcript_1/1_Confidence_1.000_Length_419|m.82970		GO:0005575	GO_REF:nd	ND		C	rna-directed dna polymerase (reverse transcriptase) ribonuclease h	NA	NA	taxon:0	20141010	B2G
B2G	Locus_100076_Transcript_1/82970 [organism=Suaeda fruticosa]	Locus_100076_Transcript_1/1_Confidence_1.000_Length_419|m.82970		GO:0034641	GO_REF:nd	ND		P	rna-directed dna polymerase (reverse transcriptase) ribonuclease h	NA	NA	taxon:0	20141010	B2G
B2G	Locus_10007_Transcript_1/16479 [organism=Suaeda fruticosa]	Locus_10007_Transcript_1/1_Confidence_1.000_Length_3153|m.16479		GO:0000902	GO_REF:nd	ND		P	polyphosphoinositide phosphatase	NA	NA	taxon:0	20141010	B2G
B2G	Locus_10007_Transcript_1/16479 [organism=Suaeda fruticosa]	Locus_10007_Transcript_1/1_Confidence_1.000_Length_3153|m.16479		GO:0040007	GO_REF:nd	ND		P	polyphosphoinositide phosphatase	NA	NA	taxon:0	20141010	B2G
B2G	Locus_10007_Transcript_1/16479 [organism=Suaeda fruticosa]	Locus_10007_Transcript_1/1_Confidence_1.000_Length_3153|m.16479		GO:0007010	GO_REF:nd	ND		P	polyphosphoinositide phosphatase	NA	NA	taxon:0	20141010	B2G
B2G	Locus_10007_Transcript_1/16479 [organism=Suaeda fruticosa]	Locus_10007_Transcript_1/1_Confidence_1.000_Length_3153|m.16479		GO:0009058	GO_REF:nd	ND		P	polyphosphoinositide phosphatase	NA	NA	taxon:0	20141010	B2G
B2G	Locus_10007_Transcript_1/16479 [organism=Suaeda fruticosa]	Locus_10007_Transcript_1/1_Confidence_1.000_Length_3153|m.16479		GO:0006629	GO_REF:nd	ND		P	polyphosphoinositide phosphatase	NA	NA	taxon:0	20141010	B2G
B2G	Locus_10007_Transcript_1/16479 [organism=Suaeda fruticosa]	Locus_10007_Transcript_1/1_Confidence_1.000_Length_3153|m.16479		GO:0071554	GO_REF:nd	ND		P	polyphosphoinositide phosphatase	NA	NA	taxon:0	20141010	B2G
B2G	Locus_10007_Transcript_1/16479 [organism=Suaeda fruticosa]	Locus_10007_Transcript_1/1_Confidence_1.000_Length_3153|m.16479		GO:0016791	GO_REF:nd	ND		F	polyphosphoinositide phosphatase	NA	NA	taxon:0	20141010	B2G
B2G	Locus_10007_Transcript_1/16478 [organism=Suaeda fruticosa]	Locus_10007_Transcript_1/1_Confidence_1.000_Length_3153|m.16478		GO:0000902	GO_REF:nd	ND		P	phosphoinositide phosphatase family protein isoform 1	NA	NA	taxon:0	20141010	B2G
B2G	Locus_10007_Transcript_1/16478 [organism=Suaeda fruticosa]	Locus_10007_Transcript_1/1_Confidence_1.000_Length_3153|m.16478		GO:0040007	GO_REF:nd	ND		P	phosphoinositide phosphatase family protein isoform 1	NA	NA	taxon:0	20141010	B2G
B2G	Locus_10007_Transcript_1/16478 [organism=Suaeda fruticosa]	Locus_10007_Transcript_1/1_Confidence_1.000_Length_3153|m.16478		GO:0007010	GO_REF:nd	ND		P	phosphoinositide phosphatase family protein isoform 1	NA	NA	taxon:0	20141010	B2G
B2G	Locus_10007_Transcript_1/16478 [organism=Suaeda fruticosa]	Locus_10007_Transcript_1/1_Confidence_1.000_Length_3153|m.16478		GO:0009058	GO_REF:nd	ND		P	phosphoinositide phosphatase family protein isoform 1	NA	NA	taxon:0	20141010	B2G
B2G	Locus_10007_Transcript_1/16478 [organism=Suaeda fruticosa]	Locus_10007_Transcript_1/1_Confidence_1.000_Length_3153|m.16478		GO:0006629	GO_REF:nd	ND		P	phosphoinositide phosphatase family protein isoform 1	NA	NA	taxon:0	20141010	B2G
B2G	Locus_10007_Transcript_1/16478 [organism=Suaeda fruticosa]	Locus_10007_Transcript_1/1_Confidence_1.000_Length_3153|m.16478		GO:0071554	GO_REF:nd	ND		P	phosphoinositide phosphatase family protein isoform 1	NA	NA	taxon:0	20141010	B2G
B2G	Locus_10007_Transcript_1/16478 [organism=Suaeda fruticosa]	Locus_10007_Transcript_1/1_Confidence_1.000_Length_3153|m.16478		GO:0016791	GO_REF:nd	ND		F	phosphoinositide phosphatase family protein isoform 1	NA	NA	taxon:0	20141010	B2G
B2G	Locus_100080_Transcript_1/82972 [organism=Suaeda fruticosa]	Locus_100080_Transcript_1/1_Confidence_1.000_Length_300|m.82972		GO:0016779	GO_REF:nd	ND		F	krab-a domain-containing protein 2-like	NA	NA	taxon:0	20141010	B2G
B2G	Locus_100080_Transcript_1/82972 [organism=Suaeda fruticosa]	Locus_100080_Transcript_1/1_Confidence_1.000_Length_300|m.82972		GO:0009058	GO_REF:nd	ND		P	krab-a domain-containing protein 2-like	NA	NA	taxon:0	20141010	B2G
B2G	Locus_100080_Transcript_1/82972 [organism=Suaeda fruticosa]	Locus_100080_Transcript_1/1_Confidence_1.000_Length_300|m.82972		GO:0006259	GO_REF:nd	ND		P	krab-a domain-containing protein 2-like	NA	NA	taxon:0	20141010	B2G
B2G	Locus_100080_Transcript_1/82972 [organism=Suaeda fruticosa]	Locus_100080_Transcript_1/1_Confidence_1.000_Length_300|m.82972		GO:0003723	GO_REF:nd	ND		F	krab-a domain-containing protein 2-like	NA	NA	taxon:0	20141010	B2G
B2G	Locus_100080_Transcript_1/82972 [organism=Suaeda fruticosa]	Locus_100080_Transcript_1/1_Confidence_1.000_Length_300|m.82972		GO:0043167	GO_REF:nd	ND		F	krab-a domain-containing protein 2-like	NA	NA	taxon:0	20141010	B2G
B2G	Locus_100112_Transcript_2/82974 [organism=Suaeda fruticosa]	Locus_100112_Transcript_2/8_Confidence_0.412_Length_2683|m.82974		GO:0006464	GO_REF:nd	ND		P	probable serine threonine-protein kinase at1g54610	NA	NA	taxon:0	20141010	B2G
B2G	Locus_100112_Transcript_2/82974 [organism=Suaeda fruticosa]	Locus_100112_Transcript_2/8_Confidence_0.412_Length_2683|m.82974		GO:0043167	GO_REF:nd	ND		F	probable serine threonine-protein kinase at1g54610	NA	NA	taxon:0	20141010	B2G
B2G	Locus_100112_Transcript_2/82974 [organism=Suaeda fruticosa]	Locus_100112_Transcript_2/8_Confidence_0.412_Length_2683|m.82974		GO:0016301	GO_REF:nd	ND		F	probable serine threonine-protein kinase at1g54610	NA	NA	taxon:0	20141010	B2G
B2G	Locus_100112_Transcript_5/82975 [organism=Suaeda fruticosa]	Locus_100112_Transcript_5/8_Confidence_0.294_Length_2567|m.82975		GO:0016301	GO_REF:nd	ND		F	probable serine threonine-protein kinase at1g54610	NA	NA	taxon:0	20141010	B2G
B2G	Locus_100112_Transcript_5/82975 [organism=Suaeda fruticosa]	Locus_100112_Transcript_5/8_Confidence_0.294_Length_2567|m.82975		GO:0003674	GO_REF:nd	ND		F	probable serine threonine-protein kinase at1g54610	NA	NA	taxon:0	20141010	B2G
B2G	Locus_100112_Transcript_7/82977 [organism=Suaeda fruticosa]	Locus_100112_Transcript_7/8_Confidence_0.471_Length_2834|m.82977		GO:0003674	GO_REF:nd	ND		F	probable serine threonine-protein kinase at1g54610	NA	NA	taxon:0	20141010	B2G
B2G	Locus_10015_Transcript_1/16491 [organism=Suaeda fruticosa]	Locus_10015_Transcript_1/4_Confidence_0.692_Length_576|m.16491		GO:0003674	GO_REF:nd	ND		F	retrotransposon protein	NA	NA	taxon:0	20141010	B2G
B2G	Locus_10012_Transcript_8/16485 [organism=Suaeda fruticosa]	Locus_10012_Transcript_8/10_Confidence_0.419_Length_1727|m.16485		GO:0005575	GO_REF:nd	ND		C	transcription factor une10-like	NA	NA	taxon:0	20141010	B2G
B2G	Locus_10012_Transcript_8/16485 [organism=Suaeda fruticosa]	Locus_10012_Transcript_8/10_Confidence_0.419_Length_1727|m.16485		GO:0000003	GO_REF:nd	ND		P	transcription factor une10-like	NA	NA	taxon:0	20141010	B2G
B2G	Locus_10015_Transcript_2/16493 [organism=Suaeda fruticosa]	Locus_10015_Transcript_2/4_Confidence_0.538_Length_452|m.16493		GO:0003674	GO_REF:nd	ND		F	retrotransposon protein	NA	NA	taxon:0	20141010	B2G
B2G	Locus_1001_Transcript_11/3262 [organism=Suaeda fruticosa]	Locus_1001_Transcript_11/16_Confidence_0.038_Length_1531|m.3262		GO:0006259	GO_REF:nd	ND		P	orf764 gene product	NA	NA	taxon:0	20141010	B2G
B2G	Locus_1001_Transcript_11/3262 [organism=Suaeda fruticosa]	Locus_1001_Transcript_11/16_Confidence_0.038_Length_1531|m.3262		GO:0003674	GO_REF:nd	ND		F	orf764 gene product	NA	NA	taxon:0	20141010	B2G
B2G	Locus_1001_Transcript_11/3262 [organism=Suaeda fruticosa]	Locus_1001_Transcript_11/16_Confidence_0.038_Length_1531|m.3262		GO:0043226	GO_REF:nd	ND		C	orf764 gene product	NA	NA	taxon:0	20141010	B2G
B2G	Locus_1001_Transcript_11/3262 [organism=Suaeda fruticosa]	Locus_1001_Transcript_11/16_Confidence_0.038_Length_1531|m.3262		GO:0005622	GO_REF:nd	ND		C	orf764 gene product	NA	NA	taxon:0	20141010	B2G
B2G	Locus_1001_Transcript_11/3262 [organism=Suaeda fruticosa]	Locus_1001_Transcript_11/16_Confidence_0.038_Length_1531|m.3262		GO:0005737	GO_REF:nd	ND		C	orf764 gene product	NA	NA	taxon:0	20141010	B2G
B2G	Locus_1001_Transcript_11/3261 [organism=Suaeda fruticosa]	Locus_1001_Transcript_11/16_Confidence_0.038_Length_1531|m.3261		GO:0006259	GO_REF:nd	ND		P	retrotransposon ty3-gypsy subclass	NA	NA	taxon:0	20141010	B2G
B2G	Locus_1001_Transcript_11/3261 [organism=Suaeda fruticosa]	Locus_1001_Transcript_11/16_Confidence_0.038_Length_1531|m.3261		GO:0003674	GO_REF:nd	ND		F	retrotransposon ty3-gypsy subclass	NA	NA	taxon:0	20141010	B2G
B2G	Locus_1001_Transcript_11/3261 [organism=Suaeda fruticosa]	Locus_1001_Transcript_11/16_Confidence_0.038_Length_1531|m.3261		GO:0043226	GO_REF:nd	ND		C	retrotransposon ty3-gypsy subclass	NA	NA	taxon:0	20141010	B2G
B2G	Locus_1001_Transcript_11/3261 [organism=Suaeda fruticosa]	Locus_1001_Transcript_11/16_Confidence_0.038_Length_1531|m.3261		GO:0005622	GO_REF:nd	ND		C	retrotransposon ty3-gypsy subclass	NA	NA	taxon:0	20141010	B2G
B2G	Locus_1001_Transcript_11/3261 [organism=Suaeda fruticosa]	Locus_1001_Transcript_11/16_Confidence_0.038_Length_1531|m.3261		GO:0005737	GO_REF:nd	ND		C	retrotransposon ty3-gypsy subclass	NA	NA	taxon:0	20141010	B2G
B2G	Locus_1001_Transcript_13/3263 [organism=Suaeda fruticosa]	Locus_1001_Transcript_13/16_Confidence_0.069_Length_1816|m.3263		GO:0006259	GO_REF:nd	ND		P	retrotransposon unclassified	NA	NA	taxon:0	20141010	B2G
B2G	Locus_1001_Transcript_13/3263 [organism=Suaeda fruticosa]	Locus_1001_Transcript_13/16_Confidence_0.069_Length_1816|m.3263		GO:0016491	GO_REF:nd	ND		F	retrotransposon unclassified	NA	NA	taxon:0	20141010	B2G
B2G	Locus_1001_Transcript_13/3263 [organism=Suaeda fruticosa]	Locus_1001_Transcript_13/16_Confidence_0.069_Length_1816|m.3263		GO:0003674	GO_REF:nd	ND		F	retrotransposon unclassified	NA	NA	taxon:0	20141010	B2G
B2G	Locus_1001_Transcript_15/3265 [organism=Suaeda fruticosa]	Locus_1001_Transcript_15/16_Confidence_0.015_Length_1332|m.3265		GO:0005623	GO_REF:nd	ND		C	xyloglucan-specific fungal endoglucanase inhibitor protein precursor	NA	NA	taxon:0	20141010	B2G
B2G	Locus_10015_Transcript_3/16495 [organism=Suaeda fruticosa]	Locus_10015_Transcript_3/4_Confidence_0.615_Length_744|m.16495		GO:0003674	GO_REF:nd	ND		F	retrotransposon ty3-gypsy subclass	NA	NA	taxon:0	20141010	B2G
B2G	Locus_10015_Transcript_3/16495 [organism=Suaeda fruticosa]	Locus_10015_Transcript_3/4_Confidence_0.615_Length_744|m.16495		GO:0008150	GO_REF:nd	ND		P	retrotransposon ty3-gypsy subclass	NA	NA	taxon:0	20141010	B2G
B2G	Locus_100160_Transcript_1/82987 [organism=Suaeda fruticosa]	Locus_100160_Transcript_1/2_Confidence_0.600_Length_2524|m.82987		GO:0016779	GO_REF:nd	ND		F	retrotransposon protein	NA	NA	taxon:0	20141010	B2G
B2G	Locus_100160_Transcript_1/82987 [organism=Suaeda fruticosa]	Locus_100160_Transcript_1/2_Confidence_0.600_Length_2524|m.82987		GO:0009058	GO_REF:nd	ND		P	retrotransposon protein	NA	NA	taxon:0	20141010	B2G
B2G	Locus_100160_Transcript_1/82987 [organism=Suaeda fruticosa]	Locus_100160_Transcript_1/2_Confidence_0.600_Length_2524|m.82987		GO:0006259	GO_REF:nd	ND		P	retrotransposon protein	NA	NA	taxon:0	20141010	B2G
B2G	Locus_100160_Transcript_1/82987 [organism=Suaeda fruticosa]	Locus_100160_Transcript_1/2_Confidence_0.600_Length_2524|m.82987		GO:0003723	GO_REF:nd	ND		F	retrotransposon protein	NA	NA	taxon:0	20141010	B2G
B2G	Locus_100160_Transcript_1/82987 [organism=Suaeda fruticosa]	Locus_100160_Transcript_1/2_Confidence_0.600_Length_2524|m.82987		GO:0008233	GO_REF:nd	ND		F	retrotransposon protein	NA	NA	taxon:0	20141010	B2G
B2G	Locus_100160_Transcript_1/82987 [organism=Suaeda fruticosa]	Locus_100160_Transcript_1/2_Confidence_0.600_Length_2524|m.82987		GO:0008150	GO_REF:nd	ND		P	retrotransposon protein	NA	NA	taxon:0	20141010	B2G
B2G	Locus_100160_Transcript_1/82987 [organism=Suaeda fruticosa]	Locus_100160_Transcript_1/2_Confidence_0.600_Length_2524|m.82987		GO:0043167	GO_REF:nd	ND		F	retrotransposon protein	NA	NA	taxon:0	20141010	B2G
B2G	Locus_100160_Transcript_2/82988 [organism=Suaeda fruticosa]	Locus_100160_Transcript_2/2_Confidence_0.400_Length_463|m.82988		GO:0016779	GO_REF:nd	ND		F	retrotransposon protein	NA	NA	taxon:0	20141010	B2G
B2G	Locus_100160_Transcript_2/82988 [organism=Suaeda fruticosa]	Locus_100160_Transcript_2/2_Confidence_0.400_Length_463|m.82988		GO:0009058	GO_REF:nd	ND		P	retrotransposon protein	NA	NA	taxon:0	20141010	B2G
B2G	Locus_100160_Transcript_2/82988 [organism=Suaeda fruticosa]	Locus_100160_Transcript_2/2_Confidence_0.400_Length_463|m.82988		GO:0006259	GO_REF:nd	ND		P	retrotransposon protein	NA	NA	taxon:0	20141010	B2G
B2G	Locus_100160_Transcript_2/82988 [organism=Suaeda fruticosa]	Locus_100160_Transcript_2/2_Confidence_0.400_Length_463|m.82988		GO:0003723	GO_REF:nd	ND		F	retrotransposon protein	NA	NA	taxon:0	20141010	B2G
B2G	Locus_100160_Transcript_2/82988 [organism=Suaeda fruticosa]	Locus_100160_Transcript_2/2_Confidence_0.400_Length_463|m.82988		GO:0008233	GO_REF:nd	ND		F	retrotransposon protein	NA	NA	taxon:0	20141010	B2G
B2G	Locus_100160_Transcript_2/82988 [organism=Suaeda fruticosa]	Locus_100160_Transcript_2/2_Confidence_0.400_Length_463|m.82988		GO:0008150	GO_REF:nd	ND		P	retrotransposon protein	NA	NA	taxon:0	20141010	B2G
B2G	Locus_100160_Transcript_2/82988 [organism=Suaeda fruticosa]	Locus_100160_Transcript_2/2_Confidence_0.400_Length_463|m.82988		GO:0043167	GO_REF:nd	ND		F	retrotransposon protein	NA	NA	taxon:0	20141010	B2G
B2G	Locus_100191_Transcript_1/82990 [organism=Suaeda fruticosa]	Locus_100191_Transcript_1/1_Confidence_1.000_Length_2267|m.82990		GO:0043167	GO_REF:nd	ND		F	reticuline oxidase-like	NA	NA	taxon:0	20141010	B2G
B2G	Locus_100191_Transcript_1/82990 [organism=Suaeda fruticosa]	Locus_100191_Transcript_1/1_Confidence_1.000_Length_2267|m.82990		GO:0016491	GO_REF:nd	ND		F	reticuline oxidase-like	NA	NA	taxon:0	20141010	B2G
B2G	Locus_100191_Transcript_1/82990 [organism=Suaeda fruticosa]	Locus_100191_Transcript_1/1_Confidence_1.000_Length_2267|m.82990		GO:0008150	GO_REF:nd	ND		P	reticuline oxidase-like	NA	NA	taxon:0	20141010	B2G
B2G	Locus_1001_Transcript_1/3255 [organism=Suaeda fruticosa]	Locus_1001_Transcript_1/16_Confidence_1.000_Length_314|m.3255		GO:0003674	GO_REF:nd	ND		F	gag-pol identical	NA	NA	taxon:0	20141010	B2G
B2G	Locus_1001_Transcript_1/3255 [organism=Suaeda fruticosa]	Locus_1001_Transcript_1/16_Confidence_1.000_Length_314|m.3255		GO:0008150	GO_REF:nd	ND		P	gag-pol identical	NA	NA	taxon:0	20141010	B2G
B2G	Locus_10020_Transcript_2/16497 [organism=Suaeda fruticosa]	Locus_10020_Transcript_2/7_Confidence_0.667_Length_2268|m.16497		GO:0043167	GO_REF:nd	ND		F	methionine aminopeptidase 1d family protein	NA	NA	taxon:0	20141010	B2G
B2G	Locus_10020_Transcript_2/16497 [organism=Suaeda fruticosa]	Locus_10020_Transcript_2/7_Confidence_0.667_Length_2268|m.16497		GO:0008233	GO_REF:nd	ND		F	methionine aminopeptidase 1d family protein	NA	NA	taxon:0	20141010	B2G
B2G	Locus_10020_Transcript_2/16497 [organism=Suaeda fruticosa]	Locus_10020_Transcript_2/7_Confidence_0.667_Length_2268|m.16497		GO:0006464	GO_REF:nd	ND		P	methionine aminopeptidase 1d family protein	NA	NA	taxon:0	20141010	B2G
B2G	Locus_10020_Transcript_2/16497 [organism=Suaeda fruticosa]	Locus_10020_Transcript_2/7_Confidence_0.667_Length_2268|m.16497		GO:0008150	GO_REF:nd	ND		P	methionine aminopeptidase 1d family protein	NA	NA	taxon:0	20141010	B2G
B2G	Locus_10020_Transcript_2/16497 [organism=Suaeda fruticosa]	Locus_10020_Transcript_2/7_Confidence_0.667_Length_2268|m.16497		GO:0005739	GO_REF:nd	ND		C	methionine aminopeptidase 1d family protein	NA	NA	taxon:0	20141010	B2G
B2G	Locus_10020_Transcript_5/16502 [organism=Suaeda fruticosa]	Locus_10020_Transcript_5/7_Confidence_0.667_Length_2580|m.16502		GO:0043167	GO_REF:nd	ND		F	methionine aminopeptidase chloroplastic mitochondrial-like isoform 2	NA	NA	taxon:0	20141010	B2G
B2G	Locus_10020_Transcript_5/16502 [organism=Suaeda fruticosa]	Locus_10020_Transcript_5/7_Confidence_0.667_Length_2580|m.16502		GO:0008233	GO_REF:nd	ND		F	methionine aminopeptidase chloroplastic mitochondrial-like isoform 2	NA	NA	taxon:0	20141010	B2G
B2G	Locus_10020_Transcript_5/16502 [organism=Suaeda fruticosa]	Locus_10020_Transcript_5/7_Confidence_0.667_Length_2580|m.16502		GO:0006464	GO_REF:nd	ND		P	methionine aminopeptidase chloroplastic mitochondrial-like isoform 2	NA	NA	taxon:0	20141010	B2G
B2G	Locus_10020_Transcript_5/16502 [organism=Suaeda fruticosa]	Locus_10020_Transcript_5/7_Confidence_0.667_Length_2580|m.16502		GO:0008150	GO_REF:nd	ND		P	methionine aminopeptidase chloroplastic mitochondrial-like isoform 2	NA	NA	taxon:0	20141010	B2G
B2G	Locus_10020_Transcript_6/16504 [organism=Suaeda fruticosa]	Locus_10020_Transcript_6/7_Confidence_0.667_Length_2936|m.16504		GO:0043167	GO_REF:nd	ND		F	methionine aminopeptidase chloroplastic mitochondrial-like	NA	NA	taxon:0	20141010	B2G
B2G	Locus_10020_Transcript_6/16504 [organism=Suaeda fruticosa]	Locus_10020_Transcript_6/7_Confidence_0.667_Length_2936|m.16504		GO:0008233	GO_REF:nd	ND		F	methionine aminopeptidase chloroplastic mitochondrial-like	NA	NA	taxon:0	20141010	B2G
B2G	Locus_10020_Transcript_6/16504 [organism=Suaeda fruticosa]	Locus_10020_Transcript_6/7_Confidence_0.667_Length_2936|m.16504		GO:0006464	GO_REF:nd	ND		P	methionine aminopeptidase chloroplastic mitochondrial-like	NA	NA	taxon:0	20141010	B2G
B2G	Locus_10020_Transcript_6/16504 [organism=Suaeda fruticosa]	Locus_10020_Transcript_6/7_Confidence_0.667_Length_2936|m.16504		GO:0008150	GO_REF:nd	ND		P	methionine aminopeptidase chloroplastic mitochondrial-like	NA	NA	taxon:0	20141010	B2G
B2G	Locus_10020_Transcript_6/16504 [organism=Suaeda fruticosa]	Locus_10020_Transcript_6/7_Confidence_0.667_Length_2936|m.16504		GO:0005739	GO_REF:nd	ND		C	methionine aminopeptidase chloroplastic mitochondrial-like	NA	NA	taxon:0	20141010	B2G
B2G	Locus_10020_Transcript_3/16500 [organism=Suaeda fruticosa]	Locus_10020_Transcript_3/7_Confidence_0.667_Length_2481|m.16500		GO:0043167	GO_REF:nd	ND		F	methionine aminopeptidase chloroplastic mitochondrial-like	NA	NA	taxon:0	20141010	B2G
B2G	Locus_10020_Transcript_3/16500 [organism=Suaeda fruticosa]	Locus_10020_Transcript_3/7_Confidence_0.667_Length_2481|m.16500		GO:0008233	GO_REF:nd	ND		F	methionine aminopeptidase chloroplastic mitochondrial-like	NA	NA	taxon:0	20141010	B2G
B2G	Locus_10020_Transcript_3/16500 [organism=Suaeda fruticosa]	Locus_10020_Transcript_3/7_Confidence_0.667_Length_2481|m.16500		GO:0006464	GO_REF:nd	ND		P	methionine aminopeptidase chloroplastic mitochondrial-like	NA	NA	taxon:0	20141010	B2G
B2G	Locus_10020_Transcript_3/16500 [organism=Suaeda fruticosa]	Locus_10020_Transcript_3/7_Confidence_0.667_Length_2481|m.16500		GO:0008150	GO_REF:nd	ND		P	methionine aminopeptidase chloroplastic mitochondrial-like	NA	NA	taxon:0	20141010	B2G
B2G	Locus_10020_Transcript_3/16500 [organism=Suaeda fruticosa]	Locus_10020_Transcript_3/7_Confidence_0.667_Length_2481|m.16500		GO:0005739	GO_REF:nd	ND		C	methionine aminopeptidase chloroplastic mitochondrial-like	NA	NA	taxon:0	20141010	B2G
B2G	Locus_10028_Transcript_11/16521 [organism=Suaeda fruticosa]	Locus_10028_Transcript_11/12_Confidence_0.143_Length_2801|m.16521		GO:0008150	GO_REF:nd	ND		P	glutathione s-transferase family protein isoform 1	NA	NA	taxon:0	20141010	B2G
B2G	Locus_10028_Transcript_11/16521 [organism=Suaeda fruticosa]	Locus_10028_Transcript_11/12_Confidence_0.143_Length_2801|m.16521		GO:0005739	GO_REF:nd	ND		C	glutathione s-transferase family protein isoform 1	NA	NA	taxon:0	20141010	B2G
B2G	Locus_10028_Transcript_11/16521 [organism=Suaeda fruticosa]	Locus_10028_Transcript_11/12_Confidence_0.143_Length_2801|m.16521		GO:0042592	GO_REF:nd	ND		P	glutathione s-transferase family protein isoform 1	NA	NA	taxon:0	20141010	B2G
B2G	Locus_10028_Transcript_11/16521 [organism=Suaeda fruticosa]	Locus_10028_Transcript_11/12_Confidence_0.143_Length_2801|m.16521		GO:0006605	GO_REF:nd	ND		P	glutathione s-transferase family protein isoform 1	NA	NA	taxon:0	20141010	B2G
B2G	Locus_10028_Transcript_11/16521 [organism=Suaeda fruticosa]	Locus_10028_Transcript_11/12_Confidence_0.143_Length_2801|m.16521		GO:0007005	GO_REF:nd	ND		P	glutathione s-transferase family protein isoform 1	NA	NA	taxon:0	20141010	B2G
B2G	Locus_10028_Transcript_11/16521 [organism=Suaeda fruticosa]	Locus_10028_Transcript_11/12_Confidence_0.143_Length_2801|m.16521		GO:0003674	GO_REF:nd	ND		F	glutathione s-transferase family protein isoform 1	NA	NA	taxon:0	20141010	B2G
B2G	Locus_10028_Transcript_11/16521 [organism=Suaeda fruticosa]	Locus_10028_Transcript_11/12_Confidence_0.143_Length_2801|m.16521		GO:0009056	GO_REF:nd	ND		P	glutathione s-transferase family protein isoform 1	NA	NA	taxon:0	20141010	B2G
B2G	Locus_10028_Transcript_11/16521 [organism=Suaeda fruticosa]	Locus_10028_Transcript_11/12_Confidence_0.143_Length_2801|m.16521		GO:0019748	GO_REF:nd	ND		P	glutathione s-transferase family protein isoform 1	NA	NA	taxon:0	20141010	B2G
B2G	Locus_10028_Transcript_11/16521 [organism=Suaeda fruticosa]	Locus_10028_Transcript_11/12_Confidence_0.143_Length_2801|m.16521		GO:0016491	GO_REF:nd	ND		F	glutathione s-transferase family protein isoform 1	NA	NA	taxon:0	20141010	B2G
B2G	Locus_100335_Transcript_1/83005 [organism=Suaeda fruticosa]	Locus_100335_Transcript_1/1_Confidence_1.000_Length_368|m.83005		GO:0006464	GO_REF:nd	ND		P	hypothetical protein PHAVU_004G149200g	NA	NA	taxon:0	20141010	B2G
B2G	Locus_100335_Transcript_1/83005 [organism=Suaeda fruticosa]	Locus_100335_Transcript_1/1_Confidence_1.000_Length_368|m.83005		GO:0043167	GO_REF:nd	ND		F	hypothetical protein PHAVU_004G149200g	NA	NA	taxon:0	20141010	B2G
B2G	Locus_100335_Transcript_1/83005 [organism=Suaeda fruticosa]	Locus_100335_Transcript_1/1_Confidence_1.000_Length_368|m.83005		GO:0016301	GO_REF:nd	ND		F	hypothetical protein PHAVU_004G149200g	NA	NA	taxon:0	20141010	B2G
B2G	Locus_10037_Transcript_1/16535 [organism=Suaeda fruticosa]	Locus_10037_Transcript_1/2_Confidence_0.667_Length_437|m.16535		GO:0043234	GO_REF:nd	ND		C	histone partial	NA	NA	taxon:0	20141010	B2G
B2G	Locus_10037_Transcript_1/16535 [organism=Suaeda fruticosa]	Locus_10037_Transcript_1/2_Confidence_0.667_Length_437|m.16535		GO:0005694	GO_REF:nd	ND		C	histone partial	NA	NA	taxon:0	20141010	B2G
B2G	Locus_10037_Transcript_1/16535 [organism=Suaeda fruticosa]	Locus_10037_Transcript_1/2_Confidence_0.667_Length_437|m.16535		GO:0000003	GO_REF:nd	ND		P	histone partial	NA	NA	taxon:0	20141010	B2G
B2G	Locus_10037_Transcript_1/16535 [organism=Suaeda fruticosa]	Locus_10037_Transcript_1/2_Confidence_0.667_Length_437|m.16535		GO:0030154	GO_REF:nd	ND		P	histone partial	NA	NA	taxon:0	20141010	B2G
B2G	Locus_10037_Transcript_1/16535 [organism=Suaeda fruticosa]	Locus_10037_Transcript_1/2_Confidence_0.667_Length_437|m.16535		GO:0048856	GO_REF:nd	ND		P	histone partial	NA	NA	taxon:0	20141010	B2G
B2G	Locus_10037_Transcript_1/16535 [organism=Suaeda fruticosa]	Locus_10037_Transcript_1/2_Confidence_0.667_Length_437|m.16535		GO:0003677	GO_REF:nd	ND		F	histone partial	NA	NA	taxon:0	20141010	B2G
B2G	Locus_10037_Transcript_1/16535 [organism=Suaeda fruticosa]	Locus_10037_Transcript_1/2_Confidence_0.667_Length_437|m.16535		GO:0051276	GO_REF:nd	ND		P	histone partial	NA	NA	taxon:0	20141010	B2G
B2G	Locus_10037_Transcript_1/16535 [organism=Suaeda fruticosa]	Locus_10037_Transcript_1/2_Confidence_0.667_Length_437|m.16535		GO:0006259	GO_REF:nd	ND		P	histone partial	NA	NA	taxon:0	20141010	B2G
B2G	Locus_10037_Transcript_1/16535 [organism=Suaeda fruticosa]	Locus_10037_Transcript_1/2_Confidence_0.667_Length_437|m.16535		GO:0006461	GO_REF:nd	ND		P	histone partial	NA	NA	taxon:0	20141010	B2G
B2G	Locus_10037_Transcript_1/16535 [organism=Suaeda fruticosa]	Locus_10037_Transcript_1/2_Confidence_0.667_Length_437|m.16535		GO:0003674	GO_REF:nd	ND		F	histone partial	NA	NA	taxon:0	20141010	B2G
B2G	Locus_10037_Transcript_1/16535 [organism=Suaeda fruticosa]	Locus_10037_Transcript_1/2_Confidence_0.667_Length_437|m.16535		GO:0005634	GO_REF:nd	ND		C	histone partial	NA	NA	taxon:0	20141010	B2G
B2G	Locus_10037_Transcript_2/16536 [organism=Suaeda fruticosa]	Locus_10037_Transcript_2/2_Confidence_0.500_Length_1142|m.16536		GO:0043234	GO_REF:nd	ND		C	histone partial	NA	NA	taxon:0	20141010	B2G
B2G	Locus_10037_Transcript_2/16536 [organism=Suaeda fruticosa]	Locus_10037_Transcript_2/2_Confidence_0.500_Length_1142|m.16536		GO:0005694	GO_REF:nd	ND		C	histone partial	NA	NA	taxon:0	20141010	B2G
B2G	Locus_10037_Transcript_2/16536 [organism=Suaeda fruticosa]	Locus_10037_Transcript_2/2_Confidence_0.500_Length_1142|m.16536		GO:0000003	GO_REF:nd	ND		P	histone partial	NA	NA	taxon:0	20141010	B2G
B2G	Locus_10037_Transcript_2/16536 [organism=Suaeda fruticosa]	Locus_10037_Transcript_2/2_Confidence_0.500_Length_1142|m.16536		GO:0030154	GO_REF:nd	ND		P	histone partial	NA	NA	taxon:0	20141010	B2G
B2G	Locus_10037_Transcript_2/16536 [organism=Suaeda fruticosa]	Locus_10037_Transcript_2/2_Confidence_0.500_Length_1142|m.16536		GO:0048856	GO_REF:nd	ND		P	histone partial	NA	NA	taxon:0	20141010	B2G
B2G	Locus_10037_Transcript_2/16536 [organism=Suaeda fruticosa]	Locus_10037_Transcript_2/2_Confidence_0.500_Length_1142|m.16536		GO:0003677	GO_REF:nd	ND		F	histone partial	NA	NA	taxon:0	20141010	B2G
B2G	Locus_10037_Transcript_2/16536 [organism=Suaeda fruticosa]	Locus_10037_Transcript_2/2_Confidence_0.500_Length_1142|m.16536		GO:0051276	GO_REF:nd	ND		P	histone partial	NA	NA	taxon:0	20141010	B2G
B2G	Locus_10037_Transcript_2/16536 [organism=Suaeda fruticosa]	Locus_10037_Transcript_2/2_Confidence_0.500_Length_1142|m.16536		GO:0006259	GO_REF:nd	ND		P	histone partial	NA	NA	taxon:0	20141010	B2G
B2G	Locus_10037_Transcript_2/16536 [organism=Suaeda fruticosa]	Locus_10037_Transcript_2/2_Confidence_0.500_Length_1142|m.16536		GO:0006461	GO_REF:nd	ND		P	histone partial	NA	NA	taxon:0	20141010	B2G
B2G	Locus_10037_Transcript_2/16536 [organism=Suaeda fruticosa]	Locus_10037_Transcript_2/2_Confidence_0.500_Length_1142|m.16536		GO:0003674	GO_REF:nd	ND		F	histone partial	NA	NA	taxon:0	20141010	B2G
B2G	Locus_10037_Transcript_2/16536 [organism=Suaeda fruticosa]	Locus_10037_Transcript_2/2_Confidence_0.500_Length_1142|m.16536		GO:0005634	GO_REF:nd	ND		C	histone partial	NA	NA	taxon:0	20141010	B2G
B2G	Locus_100383_Transcript_2/83014 [organism=Suaeda fruticosa]	Locus_100383_Transcript_2/4_Confidence_0.727_Length_1587|m.83014		GO:0003674	GO_REF:nd	ND		F	o-acyltransferase wsd1-like	NA	NA	taxon:0	20141010	B2G
B2G	Locus_100394_Transcript_1/83015 [organism=Suaeda fruticosa]	Locus_100394_Transcript_1/1_Confidence_1.000_Length_868|m.83015		GO:0003674	GO_REF:nd	ND		F	cytochrome p450 71a1-like	NA	NA	taxon:0	20141010	B2G
B2G	Locus_100394_Transcript_1/83015 [organism=Suaeda fruticosa]	Locus_100394_Transcript_1/1_Confidence_1.000_Length_868|m.83015		GO:0016491	GO_REF:nd	ND		F	cytochrome p450 71a1-like	NA	NA	taxon:0	20141010	B2G
B2G	Locus_100394_Transcript_1/83015 [organism=Suaeda fruticosa]	Locus_100394_Transcript_1/1_Confidence_1.000_Length_868|m.83015		GO:0043167	GO_REF:nd	ND		F	cytochrome p450 71a1-like	NA	NA	taxon:0	20141010	B2G
B2G	Locus_100394_Transcript_1/83015 [organism=Suaeda fruticosa]	Locus_100394_Transcript_1/1_Confidence_1.000_Length_868|m.83015		GO:0008150	GO_REF:nd	ND		P	cytochrome p450 71a1-like	NA	NA	taxon:0	20141010	B2G
B2G	Locus_1003_Transcript_2/3270 [organism=Suaeda fruticosa]	Locus_1003_Transcript_2/5_Confidence_0.200_Length_502|m.3270		GO:0006629	GO_REF:nd	ND		P	gdsl-like lipase acylhydrolase superfamily	NA	NA	taxon:0	20141010	B2G
B2G	Locus_1003_Transcript_2/3270 [organism=Suaeda fruticosa]	Locus_1003_Transcript_2/5_Confidence_0.200_Length_502|m.3270		GO:0003674	GO_REF:nd	ND		F	gdsl-like lipase acylhydrolase superfamily	NA	NA	taxon:0	20141010	B2G
B2G	Locus_1003_Transcript_4/3272 [organism=Suaeda fruticosa]	Locus_1003_Transcript_4/5_Confidence_0.300_Length_1736|m.3272		GO:0003674	GO_REF:nd	ND		F	gdsl-like lipase acylhydrolase superfamily	NA	NA	taxon:0	20141010	B2G
B2G	Locus_100405_Transcript_1/83018 [organism=Suaeda fruticosa]	Locus_100405_Transcript_1/1_Confidence_1.000_Length_785|m.83018		GO:0003735	GO_REF:nd	ND		F	protein	NA	NA	taxon:0	20141010	B2G
B2G	Locus_100405_Transcript_1/83018 [organism=Suaeda fruticosa]	Locus_100405_Transcript_1/1_Confidence_1.000_Length_785|m.83018		GO:0005840	GO_REF:nd	ND		C	protein	NA	NA	taxon:0	20141010	B2G
B2G	Locus_100405_Transcript_1/83018 [organism=Suaeda fruticosa]	Locus_100405_Transcript_1/1_Confidence_1.000_Length_785|m.83018		GO:0006412	GO_REF:nd	ND		P	protein	NA	NA	taxon:0	20141010	B2G
B2G	Locus_100405_Transcript_1/83019 [organism=Suaeda fruticosa]	Locus_100405_Transcript_1/1_Confidence_1.000_Length_785|m.83019		GO:0003735	GO_REF:nd	ND		F	60s ribosomal protein l17-2	NA	NA	taxon:0	20141010	B2G
B2G	Locus_100405_Transcript_1/83019 [organism=Suaeda fruticosa]	Locus_100405_Transcript_1/1_Confidence_1.000_Length_785|m.83019		GO:0005840	GO_REF:nd	ND		C	60s ribosomal protein l17-2	NA	NA	taxon:0	20141010	B2G
B2G	Locus_100405_Transcript_1/83019 [organism=Suaeda fruticosa]	Locus_100405_Transcript_1/1_Confidence_1.000_Length_785|m.83019		GO:0006412	GO_REF:nd	ND		P	60s ribosomal protein l17-2	NA	NA	taxon:0	20141010	B2G
B2G	Locus_10043_Transcript_1/16539 [organism=Suaeda fruticosa]	Locus_10043_Transcript_1/7_Confidence_0.684_Length_4960|m.16539		GO:0005840	GO_REF:nd	ND		C	30s ribosomal protein chloroplastic-like	NA	NA	taxon:0	20141010	B2G
B2G	Locus_10043_Transcript_1/16539 [organism=Suaeda fruticosa]	Locus_10043_Transcript_1/7_Confidence_0.684_Length_4960|m.16539		GO:0003735	GO_REF:nd	ND		F	30s ribosomal protein chloroplastic-like	NA	NA	taxon:0	20141010	B2G
B2G	Locus_10043_Transcript_1/16539 [organism=Suaeda fruticosa]	Locus_10043_Transcript_1/7_Confidence_0.684_Length_4960|m.16539		GO:0009536	GO_REF:nd	ND		C	30s ribosomal protein chloroplastic-like	NA	NA	taxon:0	20141010	B2G
B2G	Locus_10043_Transcript_1/16539 [organism=Suaeda fruticosa]	Locus_10043_Transcript_1/7_Confidence_0.684_Length_4960|m.16539		GO:0006412	GO_REF:nd	ND		P	30s ribosomal protein chloroplastic-like	NA	NA	taxon:0	20141010	B2G
B2G	Locus_10043_Transcript_1/16539 [organism=Suaeda fruticosa]	Locus_10043_Transcript_1/7_Confidence_0.684_Length_4960|m.16539		GO:0019843	GO_REF:nd	ND		F	30s ribosomal protein chloroplastic-like	NA	NA	taxon:0	20141010	B2G
B2G	Locus_10043_Transcript_1/16544 [organism=Suaeda fruticosa]	Locus_10043_Transcript_1/7_Confidence_0.684_Length_4960|m.16544		GO:0005840	GO_REF:nd	ND		C	30s ribosomal protein chloroplastic-like	NA	NA	taxon:0	20141010	B2G
B2G	Locus_10043_Transcript_1/16544 [organism=Suaeda fruticosa]	Locus_10043_Transcript_1/7_Confidence_0.684_Length_4960|m.16544		GO:0003735	GO_REF:nd	ND		F	30s ribosomal protein chloroplastic-like	NA	NA	taxon:0	20141010	B2G
B2G	Locus_10043_Transcript_1/16544 [organism=Suaeda fruticosa]	Locus_10043_Transcript_1/7_Confidence_0.684_Length_4960|m.16544		GO:0009536	GO_REF:nd	ND		C	30s ribosomal protein chloroplastic-like	NA	NA	taxon:0	20141010	B2G
B2G	Locus_10043_Transcript_1/16544 [organism=Suaeda fruticosa]	Locus_10043_Transcript_1/7_Confidence_0.684_Length_4960|m.16544		GO:0006412	GO_REF:nd	ND		P	30s ribosomal protein chloroplastic-like	NA	NA	taxon:0	20141010	B2G
B2G	Locus_10043_Transcript_1/16544 [organism=Suaeda fruticosa]	Locus_10043_Transcript_1/7_Confidence_0.684_Length_4960|m.16544		GO:0019843	GO_REF:nd	ND		F	30s ribosomal protein chloroplastic-like	NA	NA	taxon:0	20141010	B2G
B2G	Locus_10043_Transcript_1/16542 [organism=Suaeda fruticosa]	Locus_10043_Transcript_1/7_Confidence_0.684_Length_4960|m.16542		GO:0003674	GO_REF:nd	ND		F	splicing factor-related family protein	NA	NA	taxon:0	20141010	B2G
B2G	Locus_10043_Transcript_5/16549 [organism=Suaeda fruticosa]	Locus_10043_Transcript_5/7_Confidence_0.684_Length_5160|m.16549		GO:0005840	GO_REF:nd	ND		C	30s ribosomal protein chloroplastic-like	NA	NA	taxon:0	20141010	B2G
B2G	Locus_10043_Transcript_5/16549 [organism=Suaeda fruticosa]	Locus_10043_Transcript_5/7_Confidence_0.684_Length_5160|m.16549		GO:0003735	GO_REF:nd	ND		F	30s ribosomal protein chloroplastic-like	NA	NA	taxon:0	20141010	B2G
B2G	Locus_10043_Transcript_5/16549 [organism=Suaeda fruticosa]	Locus_10043_Transcript_5/7_Confidence_0.684_Length_5160|m.16549		GO:0009536	GO_REF:nd	ND		C	30s ribosomal protein chloroplastic-like	NA	NA	taxon:0	20141010	B2G
B2G	Locus_10043_Transcript_5/16549 [organism=Suaeda fruticosa]	Locus_10043_Transcript_5/7_Confidence_0.684_Length_5160|m.16549		GO:0006412	GO_REF:nd	ND		P	30s ribosomal protein chloroplastic-like	NA	NA	taxon:0	20141010	B2G
B2G	Locus_10043_Transcript_5/16549 [organism=Suaeda fruticosa]	Locus_10043_Transcript_5/7_Confidence_0.684_Length_5160|m.16549		GO:0019843	GO_REF:nd	ND		F	30s ribosomal protein chloroplastic-like	NA	NA	taxon:0	20141010	B2G
B2G	Locus_10043_Transcript_5/16547 [organism=Suaeda fruticosa]	Locus_10043_Transcript_5/7_Confidence_0.684_Length_5160|m.16547		GO:0003674	GO_REF:nd	ND		F	splicing factor-related family protein	NA	NA	taxon:0	20141010	B2G
B2G	Locus_10043_Transcript_6/16554 [organism=Suaeda fruticosa]	Locus_10043_Transcript_6/7_Confidence_0.684_Length_5043|m.16554		GO:0005840	GO_REF:nd	ND		C	30s ribosomal protein chloroplastic-like	NA	NA	taxon:0	20141010	B2G
B2G	Locus_10043_Transcript_6/16554 [organism=Suaeda fruticosa]	Locus_10043_Transcript_6/7_Confidence_0.684_Length_5043|m.16554		GO:0003735	GO_REF:nd	ND		F	30s ribosomal protein chloroplastic-like	NA	NA	taxon:0	20141010	B2G
B2G	Locus_10043_Transcript_6/16554 [organism=Suaeda fruticosa]	Locus_10043_Transcript_6/7_Confidence_0.684_Length_5043|m.16554		GO:0009536	GO_REF:nd	ND		C	30s ribosomal protein chloroplastic-like	NA	NA	taxon:0	20141010	B2G
B2G	Locus_10043_Transcript_6/16554 [organism=Suaeda fruticosa]	Locus_10043_Transcript_6/7_Confidence_0.684_Length_5043|m.16554		GO:0006412	GO_REF:nd	ND		P	30s ribosomal protein chloroplastic-like	NA	NA	taxon:0	20141010	B2G
B2G	Locus_10043_Transcript_6/16554 [organism=Suaeda fruticosa]	Locus_10043_Transcript_6/7_Confidence_0.684_Length_5043|m.16554		GO:0019843	GO_REF:nd	ND		F	30s ribosomal protein chloroplastic-like	NA	NA	taxon:0	20141010	B2G
B2G	Locus_10043_Transcript_6/16552 [organism=Suaeda fruticosa]	Locus_10043_Transcript_6/7_Confidence_0.684_Length_5043|m.16552		GO:0003674	GO_REF:nd	ND		F	splicing factor-related family protein	NA	NA	taxon:0	20141010	B2G
B2G	Locus_10043_Transcript_6/16550 [organism=Suaeda fruticosa]	Locus_10043_Transcript_6/7_Confidence_0.684_Length_5043|m.16550		GO:0005840	GO_REF:nd	ND		C	30s ribosomal protein chloroplastic-like	NA	NA	taxon:0	20141010	B2G
B2G	Locus_10043_Transcript_6/16550 [organism=Suaeda fruticosa]	Locus_10043_Transcript_6/7_Confidence_0.684_Length_5043|m.16550		GO:0003735	GO_REF:nd	ND		F	30s ribosomal protein chloroplastic-like	NA	NA	taxon:0	20141010	B2G
B2G	Locus_10043_Transcript_6/16550 [organism=Suaeda fruticosa]	Locus_10043_Transcript_6/7_Confidence_0.684_Length_5043|m.16550		GO:0009536	GO_REF:nd	ND		C	30s ribosomal protein chloroplastic-like	NA	NA	taxon:0	20141010	B2G
B2G	Locus_10043_Transcript_6/16550 [organism=Suaeda fruticosa]	Locus_10043_Transcript_6/7_Confidence_0.684_Length_5043|m.16550		GO:0006412	GO_REF:nd	ND		P	30s ribosomal protein chloroplastic-like	NA	NA	taxon:0	20141010	B2G
B2G	Locus_10043_Transcript_6/16550 [organism=Suaeda fruticosa]	Locus_10043_Transcript_6/7_Confidence_0.684_Length_5043|m.16550		GO:0019843	GO_REF:nd	ND		F	30s ribosomal protein chloroplastic-like	NA	NA	taxon:0	20141010	B2G
B2G	Locus_10044_Transcript_1/16556 [organism=Suaeda fruticosa]	Locus_10044_Transcript_1/2_Confidence_0.667_Length_437|m.16556		GO:0005840	GO_REF:nd	ND		C	60s ribosomal protein l44	NA	NA	taxon:0	20141010	B2G
B2G	Locus_10044_Transcript_1/16556 [organism=Suaeda fruticosa]	Locus_10044_Transcript_1/2_Confidence_0.667_Length_437|m.16556		GO:0003735	GO_REF:nd	ND		F	60s ribosomal protein l44	NA	NA	taxon:0	20141010	B2G
B2G	Locus_10044_Transcript_1/16556 [organism=Suaeda fruticosa]	Locus_10044_Transcript_1/2_Confidence_0.667_Length_437|m.16556		GO:0006412	GO_REF:nd	ND		P	60s ribosomal protein l44	NA	NA	taxon:0	20141010	B2G
B2G	Locus_10044_Transcript_2/16557 [organism=Suaeda fruticosa]	Locus_10044_Transcript_2/2_Confidence_0.667_Length_518|m.16557		GO:0005840	GO_REF:nd	ND		C	60s ribosomal protein l44	NA	NA	taxon:0	20141010	B2G
B2G	Locus_10044_Transcript_2/16557 [organism=Suaeda fruticosa]	Locus_10044_Transcript_2/2_Confidence_0.667_Length_518|m.16557		GO:0003735	GO_REF:nd	ND		F	60s ribosomal protein l44	NA	NA	taxon:0	20141010	B2G
B2G	Locus_10044_Transcript_2/16557 [organism=Suaeda fruticosa]	Locus_10044_Transcript_2/2_Confidence_0.667_Length_518|m.16557		GO:0006412	GO_REF:nd	ND		P	60s ribosomal protein l44	NA	NA	taxon:0	20141010	B2G
B2G	Locus_100490_Transcript_2/83026 [organism=Suaeda fruticosa]	Locus_100490_Transcript_2/6_Confidence_0.571_Length_2365|m.83026		GO:0008233	GO_REF:nd	ND		F	protein aspartic protease in guard cell 1-like	NA	NA	taxon:0	20141010	B2G
B2G	Locus_100490_Transcript_2/83026 [organism=Suaeda fruticosa]	Locus_100490_Transcript_2/6_Confidence_0.571_Length_2365|m.83026		GO:0008150	GO_REF:nd	ND		P	protein aspartic protease in guard cell 1-like	NA	NA	taxon:0	20141010	B2G
B2G	Locus_1004_Transcript_1/3273 [organism=Suaeda fruticosa]	Locus_1004_Transcript_1/10_Confidence_0.121_Length_1259|m.3273		GO:0006810	GO_REF:nd	ND		P	cyclic nucleotide gated channel 1 isoform 1	NA	NA	taxon:0	20141010	B2G
B2G	Locus_1004_Transcript_1/3273 [organism=Suaeda fruticosa]	Locus_1004_Transcript_1/10_Confidence_0.121_Length_1259|m.3273		GO:0055085	GO_REF:nd	ND		P	cyclic nucleotide gated channel 1 isoform 1	NA	NA	taxon:0	20141010	B2G
B2G	Locus_1004_Transcript_1/3273 [organism=Suaeda fruticosa]	Locus_1004_Transcript_1/10_Confidence_0.121_Length_1259|m.3273		GO:0005575	GO_REF:nd	ND		C	cyclic nucleotide gated channel 1 isoform 1	NA	NA	taxon:0	20141010	B2G
B2G	Locus_1004_Transcript_1/3273 [organism=Suaeda fruticosa]	Locus_1004_Transcript_1/10_Confidence_0.121_Length_1259|m.3273		GO:0022857	GO_REF:nd	ND		F	cyclic nucleotide gated channel 1 isoform 1	NA	NA	taxon:0	20141010	B2G
B2G	Locus_1004_Transcript_4/3274 [organism=Suaeda fruticosa]	Locus_1004_Transcript_4/10_Confidence_0.364_Length_2889|m.3274		GO:0006810	GO_REF:nd	ND		P	cyclic nucleotide gated channel 1 isoform 1	NA	NA	taxon:0	20141010	B2G
B2G	Locus_1004_Transcript_4/3274 [organism=Suaeda fruticosa]	Locus_1004_Transcript_4/10_Confidence_0.364_Length_2889|m.3274		GO:0055085	GO_REF:nd	ND		P	cyclic nucleotide gated channel 1 isoform 1	NA	NA	taxon:0	20141010	B2G
B2G	Locus_1004_Transcript_4/3274 [organism=Suaeda fruticosa]	Locus_1004_Transcript_4/10_Confidence_0.364_Length_2889|m.3274		GO:0005575	GO_REF:nd	ND		C	cyclic nucleotide gated channel 1 isoform 1	NA	NA	taxon:0	20141010	B2G
B2G	Locus_1004_Transcript_4/3274 [organism=Suaeda fruticosa]	Locus_1004_Transcript_4/10_Confidence_0.364_Length_2889|m.3274		GO:0022857	GO_REF:nd	ND		F	cyclic nucleotide gated channel 1 isoform 1	NA	NA	taxon:0	20141010	B2G
B2G	Locus_1004_Transcript_4/3275 [organism=Suaeda fruticosa]	Locus_1004_Transcript_4/10_Confidence_0.364_Length_2889|m.3275		GO:0006810	GO_REF:nd	ND		P	cyclic nucleotide gated channel 1 isoform 1	NA	NA	taxon:0	20141010	B2G
B2G	Locus_1004_Transcript_4/3275 [organism=Suaeda fruticosa]	Locus_1004_Transcript_4/10_Confidence_0.364_Length_2889|m.3275		GO:0055085	GO_REF:nd	ND		P	cyclic nucleotide gated channel 1 isoform 1	NA	NA	taxon:0	20141010	B2G
B2G	Locus_1004_Transcript_4/3275 [organism=Suaeda fruticosa]	Locus_1004_Transcript_4/10_Confidence_0.364_Length_2889|m.3275		GO:0005575	GO_REF:nd	ND		C	cyclic nucleotide gated channel 1 isoform 1	NA	NA	taxon:0	20141010	B2G
B2G	Locus_1004_Transcript_4/3275 [organism=Suaeda fruticosa]	Locus_1004_Transcript_4/10_Confidence_0.364_Length_2889|m.3275		GO:0022857	GO_REF:nd	ND		F	cyclic nucleotide gated channel 1 isoform 1	NA	NA	taxon:0	20141010	B2G
B2G	Locus_1004_Transcript_5/3277 [organism=Suaeda fruticosa]	Locus_1004_Transcript_5/10_Confidence_0.212_Length_1385|m.3277		GO:0055085	GO_REF:nd	ND		P	cyclic nucleotide-gated channel c family protein	NA	NA	taxon:0	20141010	B2G
B2G	Locus_1004_Transcript_5/3277 [organism=Suaeda fruticosa]	Locus_1004_Transcript_5/10_Confidence_0.212_Length_1385|m.3277		GO:0005575	GO_REF:nd	ND		C	cyclic nucleotide-gated channel c family protein	NA	NA	taxon:0	20141010	B2G
B2G	Locus_1004_Transcript_5/3277 [organism=Suaeda fruticosa]	Locus_1004_Transcript_5/10_Confidence_0.212_Length_1385|m.3277		GO:0006810	GO_REF:nd	ND		P	cyclic nucleotide-gated channel c family protein	NA	NA	taxon:0	20141010	B2G
B2G	Locus_1004_Transcript_5/3277 [organism=Suaeda fruticosa]	Locus_1004_Transcript_5/10_Confidence_0.212_Length_1385|m.3277		GO:0022857	GO_REF:nd	ND		F	cyclic nucleotide-gated channel c family protein	NA	NA	taxon:0	20141010	B2G
B2G	Locus_1004_Transcript_6/3278 [organism=Suaeda fruticosa]	Locus_1004_Transcript_6/10_Confidence_0.091_Length_1200|m.3278		GO:0006810	GO_REF:nd	ND		P	cyclic nucleotide gated channel 1 isoform 1	NA	NA	taxon:0	20141010	B2G
B2G	Locus_1004_Transcript_6/3278 [organism=Suaeda fruticosa]	Locus_1004_Transcript_6/10_Confidence_0.091_Length_1200|m.3278		GO:0055085	GO_REF:nd	ND		P	cyclic nucleotide gated channel 1 isoform 1	NA	NA	taxon:0	20141010	B2G
B2G	Locus_1004_Transcript_6/3278 [organism=Suaeda fruticosa]	Locus_1004_Transcript_6/10_Confidence_0.091_Length_1200|m.3278		GO:0005575	GO_REF:nd	ND		C	cyclic nucleotide gated channel 1 isoform 1	NA	NA	taxon:0	20141010	B2G
B2G	Locus_1004_Transcript_6/3278 [organism=Suaeda fruticosa]	Locus_1004_Transcript_6/10_Confidence_0.091_Length_1200|m.3278		GO:0022857	GO_REF:nd	ND		F	cyclic nucleotide gated channel 1 isoform 1	NA	NA	taxon:0	20141010	B2G
B2G	Locus_1004_Transcript_7/3279 [organism=Suaeda fruticosa]	Locus_1004_Transcript_7/10_Confidence_0.242_Length_2813|m.3279		GO:0006810	GO_REF:nd	ND		P	cyclic nucleotide gated channel 1 isoform 1	NA	NA	taxon:0	20141010	B2G
B2G	Locus_1004_Transcript_7/3279 [organism=Suaeda fruticosa]	Locus_1004_Transcript_7/10_Confidence_0.242_Length_2813|m.3279		GO:0055085	GO_REF:nd	ND		P	cyclic nucleotide gated channel 1 isoform 1	NA	NA	taxon:0	20141010	B2G
B2G	Locus_1004_Transcript_7/3279 [organism=Suaeda fruticosa]	Locus_1004_Transcript_7/10_Confidence_0.242_Length_2813|m.3279		GO:0005575	GO_REF:nd	ND		C	cyclic nucleotide gated channel 1 isoform 1	NA	NA	taxon:0	20141010	B2G
B2G	Locus_1004_Transcript_7/3279 [organism=Suaeda fruticosa]	Locus_1004_Transcript_7/10_Confidence_0.242_Length_2813|m.3279		GO:0022857	GO_REF:nd	ND		F	cyclic nucleotide gated channel 1 isoform 1	NA	NA	taxon:0	20141010	B2G
B2G	Locus_1004_Transcript_8/3281 [organism=Suaeda fruticosa]	Locus_1004_Transcript_8/10_Confidence_0.364_Length_2271|m.3281		GO:0003674	GO_REF:nd	ND		F	cyclic nucleotide gated channel 1 isoform 1	NA	NA	taxon:0	20141010	B2G
B2G	Locus_1004_Transcript_8/3281 [organism=Suaeda fruticosa]	Locus_1004_Transcript_8/10_Confidence_0.364_Length_2271|m.3281		GO:0006810	GO_REF:nd	ND		P	cyclic nucleotide gated channel 1 isoform 1	NA	NA	taxon:0	20141010	B2G
B2G	Locus_1004_Transcript_8/3281 [organism=Suaeda fruticosa]	Locus_1004_Transcript_8/10_Confidence_0.364_Length_2271|m.3281		GO:0055085	GO_REF:nd	ND		P	cyclic nucleotide gated channel 1 isoform 1	NA	NA	taxon:0	20141010	B2G
B2G	Locus_1004_Transcript_8/3281 [organism=Suaeda fruticosa]	Locus_1004_Transcript_8/10_Confidence_0.364_Length_2271|m.3281		GO:0005886	GO_REF:nd	ND		C	cyclic nucleotide gated channel 1 isoform 1	NA	NA	taxon:0	20141010	B2G
B2G	Locus_1004_Transcript_8/3281 [organism=Suaeda fruticosa]	Locus_1004_Transcript_8/10_Confidence_0.364_Length_2271|m.3281		GO:0022857	GO_REF:nd	ND		F	cyclic nucleotide gated channel 1 isoform 1	NA	NA	taxon:0	20141010	B2G
B2G	Locus_1004_Transcript_8/3281 [organism=Suaeda fruticosa]	Locus_1004_Transcript_8/10_Confidence_0.364_Length_2271|m.3281		GO:0005575	GO_REF:nd	ND		C	cyclic nucleotide gated channel 1 isoform 1	NA	NA	taxon:0	20141010	B2G
B2G	Locus_100519_Transcript_1/83033 [organism=Suaeda fruticosa]	Locus_100519_Transcript_1/10_Confidence_0.590_Length_3690|m.83033		GO:0009058	GO_REF:nd	ND		P	gpi ethanolamine phosphate transferase 2	NA	NA	taxon:0	20141010	B2G
B2G	Locus_100519_Transcript_1/83033 [organism=Suaeda fruticosa]	Locus_100519_Transcript_1/10_Confidence_0.590_Length_3690|m.83033		GO:0006629	GO_REF:nd	ND		P	gpi ethanolamine phosphate transferase 2	NA	NA	taxon:0	20141010	B2G
B2G	Locus_100519_Transcript_1/83033 [organism=Suaeda fruticosa]	Locus_100519_Transcript_1/10_Confidence_0.590_Length_3690|m.83033		GO:0003674	GO_REF:nd	ND		F	gpi ethanolamine phosphate transferase 2	NA	NA	taxon:0	20141010	B2G
B2G	Locus_100519_Transcript_1/83033 [organism=Suaeda fruticosa]	Locus_100519_Transcript_1/10_Confidence_0.590_Length_3690|m.83033		GO:0005783	GO_REF:nd	ND		C	gpi ethanolamine phosphate transferase 2	NA	NA	taxon:0	20141010	B2G
B2G	Locus_100519_Transcript_8/83035 [organism=Suaeda fruticosa]	Locus_100519_Transcript_8/10_Confidence_0.590_Length_3818|m.83035		GO:0009058	GO_REF:nd	ND		P	gpi ethanolamine phosphate transferase 2	NA	NA	taxon:0	20141010	B2G
B2G	Locus_100519_Transcript_8/83035 [organism=Suaeda fruticosa]	Locus_100519_Transcript_8/10_Confidence_0.590_Length_3818|m.83035		GO:0006629	GO_REF:nd	ND		P	gpi ethanolamine phosphate transferase 2	NA	NA	taxon:0	20141010	B2G
B2G	Locus_100519_Transcript_8/83035 [organism=Suaeda fruticosa]	Locus_100519_Transcript_8/10_Confidence_0.590_Length_3818|m.83035		GO:0003674	GO_REF:nd	ND		F	gpi ethanolamine phosphate transferase 2	NA	NA	taxon:0	20141010	B2G
B2G	Locus_100519_Transcript_8/83035 [organism=Suaeda fruticosa]	Locus_100519_Transcript_8/10_Confidence_0.590_Length_3818|m.83035		GO:0005783	GO_REF:nd	ND		C	gpi ethanolamine phosphate transferase 2	NA	NA	taxon:0	20141010	B2G
B2G	Locus_1004_Transcript_9/3283 [organism=Suaeda fruticosa]	Locus_1004_Transcript_9/10_Confidence_0.364_Length_2690|m.3283		GO:0006810	GO_REF:nd	ND		P	cyclic nucleotide gated channel 1 isoform 1	NA	NA	taxon:0	20141010	B2G
B2G	Locus_1004_Transcript_9/3283 [organism=Suaeda fruticosa]	Locus_1004_Transcript_9/10_Confidence_0.364_Length_2690|m.3283		GO:0055085	GO_REF:nd	ND		P	cyclic nucleotide gated channel 1 isoform 1	NA	NA	taxon:0	20141010	B2G
B2G	Locus_1004_Transcript_9/3283 [organism=Suaeda fruticosa]	Locus_1004_Transcript_9/10_Confidence_0.364_Length_2690|m.3283		GO:0005575	GO_REF:nd	ND		C	cyclic nucleotide gated channel 1 isoform 1	NA	NA	taxon:0	20141010	B2G
B2G	Locus_1004_Transcript_9/3283 [organism=Suaeda fruticosa]	Locus_1004_Transcript_9/10_Confidence_0.364_Length_2690|m.3283		GO:0022857	GO_REF:nd	ND		F	cyclic nucleotide gated channel 1 isoform 1	NA	NA	taxon:0	20141010	B2G
B2G	Locus_100548_Transcript_1/83040 [organism=Suaeda fruticosa]	Locus_100548_Transcript_1/2_Confidence_0.750_Length_1019|m.83040		GO:0003674	GO_REF:nd	ND		F	#NAME?	NA	NA	taxon:0	20141010	B2G
B2G	Locus_100548_Transcript_1/83040 [organism=Suaeda fruticosa]	Locus_100548_Transcript_1/2_Confidence_0.750_Length_1019|m.83040		GO:0009536	GO_REF:nd	ND		C	#NAME?	NA	NA	taxon:0	20141010	B2G
B2G	Locus_100548_Transcript_1/83040 [organism=Suaeda fruticosa]	Locus_100548_Transcript_1/2_Confidence_0.750_Length_1019|m.83040		GO:0005739	GO_REF:nd	ND		C	#NAME?	NA	NA	taxon:0	20141010	B2G
B2G	Locus_10056_Transcript_1/16578 [organism=Suaeda fruticosa]	Locus_10056_Transcript_1/1_Confidence_1.000_Length_1103|m.16578		GO:0003674	GO_REF:nd	ND		F	histone-like transcription factor family protein	NA	NA	taxon:0	20141010	B2G
B2G	Locus_10056_Transcript_1/16578 [organism=Suaeda fruticosa]	Locus_10056_Transcript_1/1_Confidence_1.000_Length_1103|m.16578		GO:0003677	GO_REF:nd	ND		F	histone-like transcription factor family protein	NA	NA	taxon:0	20141010	B2G
B2G	Locus_10056_Transcript_1/16578 [organism=Suaeda fruticosa]	Locus_10056_Transcript_1/1_Confidence_1.000_Length_1103|m.16578		GO:0005634	GO_REF:nd	ND		C	histone-like transcription factor family protein	NA	NA	taxon:0	20141010	B2G
B2G	Locus_10057_Transcript_1/16579 [organism=Suaeda fruticosa]	Locus_10057_Transcript_1/1_Confidence_1.000_Length_978|m.16579		GO:0005856	GO_REF:nd	ND		C	actin	NA	NA	taxon:0	20141010	B2G
B2G	Locus_10057_Transcript_1/16579 [organism=Suaeda fruticosa]	Locus_10057_Transcript_1/1_Confidence_1.000_Length_978|m.16579		GO:0009536	GO_REF:nd	ND		C	actin	NA	NA	taxon:0	20141010	B2G
B2G	Locus_10057_Transcript_1/16579 [organism=Suaeda fruticosa]	Locus_10057_Transcript_1/1_Confidence_1.000_Length_978|m.16579		GO:0005575	GO_REF:nd	ND		C	actin	NA	NA	taxon:0	20141010	B2G
B2G	Locus_10057_Transcript_1/16579 [organism=Suaeda fruticosa]	Locus_10057_Transcript_1/1_Confidence_1.000_Length_978|m.16579		GO:0005886	GO_REF:nd	ND		C	actin	NA	NA	taxon:0	20141010	B2G
B2G	Locus_10057_Transcript_1/16579 [organism=Suaeda fruticosa]	Locus_10057_Transcript_1/1_Confidence_1.000_Length_978|m.16579		GO:0043167	GO_REF:nd	ND		F	actin	NA	NA	taxon:0	20141010	B2G
B2G	Locus_10057_Transcript_1/16579 [organism=Suaeda fruticosa]	Locus_10057_Transcript_1/1_Confidence_1.000_Length_978|m.16579		GO:0005739	GO_REF:nd	ND		C	actin	NA	NA	taxon:0	20141010	B2G
B2G	Locus_100583_Transcript_1/83048 [organism=Suaeda fruticosa]	Locus_100583_Transcript_1/1_Confidence_1.000_Length_329|m.83048		GO:0006259	GO_REF:nd	ND		P	retrotransposon unclassified	NA	NA	taxon:0	20141010	B2G
B2G	Locus_100583_Transcript_1/83048 [organism=Suaeda fruticosa]	Locus_100583_Transcript_1/1_Confidence_1.000_Length_329|m.83048		GO:0003674	GO_REF:nd	ND		F	retrotransposon unclassified	NA	NA	taxon:0	20141010	B2G
B2G	Locus_100599_Transcript_3/83050 [organism=Suaeda fruticosa]	Locus_100599_Transcript_3/5_Confidence_0.667_Length_1841|m.83050		GO:0003674	GO_REF:nd	ND		F	zinc finger c-x8-c-x5-c-x3-h type family protein isoform 1	NA	NA	taxon:0	20141010	B2G
B2G	Locus_100599_Transcript_3/83052 [organism=Suaeda fruticosa]	Locus_100599_Transcript_3/5_Confidence_0.667_Length_1841|m.83052		GO:0043167	GO_REF:nd	ND		F	splicing factor u2af small subunit a-like	NA	NA	taxon:0	20141010	B2G
B2G	Locus_100599_Transcript_3/83052 [organism=Suaeda fruticosa]	Locus_100599_Transcript_3/5_Confidence_0.667_Length_1841|m.83052		GO:0003723	GO_REF:nd	ND		F	splicing factor u2af small subunit a-like	NA	NA	taxon:0	20141010	B2G
B2G	Locus_100599_Transcript_3/83052 [organism=Suaeda fruticosa]	Locus_100599_Transcript_3/5_Confidence_0.667_Length_1841|m.83052		GO:0005634	GO_REF:nd	ND		C	splicing factor u2af small subunit a-like	NA	NA	taxon:0	20141010	B2G
B2G	Locus_100599_Transcript_3/83052 [organism=Suaeda fruticosa]	Locus_100599_Transcript_3/5_Confidence_0.667_Length_1841|m.83052		GO:0003674	GO_REF:nd	ND		F	splicing factor u2af small subunit a-like	NA	NA	taxon:0	20141010	B2G
B2G	Locus_100599_Transcript_5/83054 [organism=Suaeda fruticosa]	Locus_100599_Transcript_5/5_Confidence_0.667_Length_1746|m.83054		GO:0043167	GO_REF:nd	ND		F	zinc finger c-x8-c-x5-c-x3-h type family protein isoform 1	NA	NA	taxon:0	20141010	B2G
B2G	Locus_100599_Transcript_5/83054 [organism=Suaeda fruticosa]	Locus_100599_Transcript_5/5_Confidence_0.667_Length_1746|m.83054		GO:0003723	GO_REF:nd	ND		F	zinc finger c-x8-c-x5-c-x3-h type family protein isoform 1	NA	NA	taxon:0	20141010	B2G
B2G	Locus_100599_Transcript_5/83054 [organism=Suaeda fruticosa]	Locus_100599_Transcript_5/5_Confidence_0.667_Length_1746|m.83054		GO:0005634	GO_REF:nd	ND		C	zinc finger c-x8-c-x5-c-x3-h type family protein isoform 1	NA	NA	taxon:0	20141010	B2G
B2G	Locus_100599_Transcript_5/83054 [organism=Suaeda fruticosa]	Locus_100599_Transcript_5/5_Confidence_0.667_Length_1746|m.83054		GO:0003674	GO_REF:nd	ND		F	zinc finger c-x8-c-x5-c-x3-h type family protein isoform 1	NA	NA	taxon:0	20141010	B2G
B2G	Locus_100574_Transcript_1/83045 [organism=Suaeda fruticosa]	Locus_100574_Transcript_1/2_Confidence_0.667_Length_3256|m.83045		GO:0043167	GO_REF:nd	ND		F	carbamoyl-phosphate synthase large chain-like	NA	NA	taxon:0	20141010	B2G
B2G	Locus_100574_Transcript_1/83045 [organism=Suaeda fruticosa]	Locus_100574_Transcript_1/2_Confidence_0.667_Length_3256|m.83045		GO:0006950	GO_REF:nd	ND		P	carbamoyl-phosphate synthase large chain-like	NA	NA	taxon:0	20141010	B2G
B2G	Locus_100574_Transcript_1/83045 [organism=Suaeda fruticosa]	Locus_100574_Transcript_1/2_Confidence_0.667_Length_3256|m.83045		GO:0043234	GO_REF:nd	ND		C	carbamoyl-phosphate synthase large chain-like	NA	NA	taxon:0	20141010	B2G
B2G	Locus_100574_Transcript_1/83045 [organism=Suaeda fruticosa]	Locus_100574_Transcript_1/2_Confidence_0.667_Length_3256|m.83045		GO:0005737	GO_REF:nd	ND		C	carbamoyl-phosphate synthase large chain-like	NA	NA	taxon:0	20141010	B2G
B2G	Locus_100574_Transcript_1/83045 [organism=Suaeda fruticosa]	Locus_100574_Transcript_1/2_Confidence_0.667_Length_3256|m.83045		GO:0009536	GO_REF:nd	ND		C	carbamoyl-phosphate synthase large chain-like	NA	NA	taxon:0	20141010	B2G
B2G	Locus_100574_Transcript_1/83045 [organism=Suaeda fruticosa]	Locus_100574_Transcript_1/2_Confidence_0.667_Length_3256|m.83045		GO:0008150	GO_REF:nd	ND		P	carbamoyl-phosphate synthase large chain-like	NA	NA	taxon:0	20141010	B2G
B2G	Locus_100574_Transcript_1/83045 [organism=Suaeda fruticosa]	Locus_100574_Transcript_1/2_Confidence_0.667_Length_3256|m.83045		GO:0005575	GO_REF:nd	ND		C	carbamoyl-phosphate synthase large chain-like	NA	NA	taxon:0	20141010	B2G
B2G	Locus_100574_Transcript_1/83045 [organism=Suaeda fruticosa]	Locus_100574_Transcript_1/2_Confidence_0.667_Length_3256|m.83045		GO:0003674	GO_REF:nd	ND		F	carbamoyl-phosphate synthase large chain-like	NA	NA	taxon:0	20141010	B2G
B2G	Locus_100648_Transcript_1/83058 [organism=Suaeda fruticosa]	Locus_100648_Transcript_1/1_Confidence_1.000_Length_1147|m.83058		GO:0005575	GO_REF:nd	ND		C	inositol transporter 4-like	NA	NA	taxon:0	20141010	B2G
B2G	Locus_100648_Transcript_1/83058 [organism=Suaeda fruticosa]	Locus_100648_Transcript_1/1_Confidence_1.000_Length_1147|m.83058		GO:0022857	GO_REF:nd	ND		F	inositol transporter 4-like	NA	NA	taxon:0	20141010	B2G
B2G	Locus_100648_Transcript_1/83058 [organism=Suaeda fruticosa]	Locus_100648_Transcript_1/1_Confidence_1.000_Length_1147|m.83058		GO:0003674	GO_REF:nd	ND		F	inositol transporter 4-like	NA	NA	taxon:0	20141010	B2G
B2G	Locus_100648_Transcript_1/83058 [organism=Suaeda fruticosa]	Locus_100648_Transcript_1/1_Confidence_1.000_Length_1147|m.83058		GO:0008150	GO_REF:nd	ND		P	inositol transporter 4-like	NA	NA	taxon:0	20141010	B2G
B2G	Locus_100648_Transcript_1/83058 [organism=Suaeda fruticosa]	Locus_100648_Transcript_1/1_Confidence_1.000_Length_1147|m.83058		GO:0055085	GO_REF:nd	ND		P	inositol transporter 4-like	NA	NA	taxon:0	20141010	B2G
B2G	Locus_100574_Transcript_2/83047 [organism=Suaeda fruticosa]	Locus_100574_Transcript_2/2_Confidence_0.667_Length_3276|m.83047		GO:0043167	GO_REF:nd	ND		F	carbamoyl-phosphate synthase large chain-like	NA	NA	taxon:0	20141010	B2G
B2G	Locus_100574_Transcript_2/83047 [organism=Suaeda fruticosa]	Locus_100574_Transcript_2/2_Confidence_0.667_Length_3276|m.83047		GO:0006950	GO_REF:nd	ND		P	carbamoyl-phosphate synthase large chain-like	NA	NA	taxon:0	20141010	B2G
B2G	Locus_100574_Transcript_2/83047 [organism=Suaeda fruticosa]	Locus_100574_Transcript_2/2_Confidence_0.667_Length_3276|m.83047		GO:0043234	GO_REF:nd	ND		C	carbamoyl-phosphate synthase large chain-like	NA	NA	taxon:0	20141010	B2G
B2G	Locus_100574_Transcript_2/83047 [organism=Suaeda fruticosa]	Locus_100574_Transcript_2/2_Confidence_0.667_Length_3276|m.83047		GO:0005737	GO_REF:nd	ND		C	carbamoyl-phosphate synthase large chain-like	NA	NA	taxon:0	20141010	B2G
B2G	Locus_100574_Transcript_2/83047 [organism=Suaeda fruticosa]	Locus_100574_Transcript_2/2_Confidence_0.667_Length_3276|m.83047		GO:0009536	GO_REF:nd	ND		C	carbamoyl-phosphate synthase large chain-like	NA	NA	taxon:0	20141010	B2G
B2G	Locus_100574_Transcript_2/83047 [organism=Suaeda fruticosa]	Locus_100574_Transcript_2/2_Confidence_0.667_Length_3276|m.83047		GO:0008150	GO_REF:nd	ND		P	carbamoyl-phosphate synthase large chain-like	NA	NA	taxon:0	20141010	B2G
B2G	Locus_100574_Transcript_2/83047 [organism=Suaeda fruticosa]	Locus_100574_Transcript_2/2_Confidence_0.667_Length_3276|m.83047		GO:0005575	GO_REF:nd	ND		C	carbamoyl-phosphate synthase large chain-like	NA	NA	taxon:0	20141010	B2G
B2G	Locus_100574_Transcript_2/83047 [organism=Suaeda fruticosa]	Locus_100574_Transcript_2/2_Confidence_0.667_Length_3276|m.83047		GO:0003674	GO_REF:nd	ND		F	carbamoyl-phosphate synthase large chain-like	NA	NA	taxon:0	20141010	B2G
B2G	Locus_100678_Transcript_1/83066 [organism=Suaeda fruticosa]	Locus_100678_Transcript_1/1_Confidence_1.000_Length_1663|m.83066		GO:0034641	GO_REF:nd	ND		P	bifunctional protein mitochondrial isoform x3	NA	NA	taxon:0	20141010	B2G
B2G	Locus_100678_Transcript_1/83066 [organism=Suaeda fruticosa]	Locus_100678_Transcript_1/1_Confidence_1.000_Length_1663|m.83066		GO:0009058	GO_REF:nd	ND		P	bifunctional protein mitochondrial isoform x3	NA	NA	taxon:0	20141010	B2G
B2G	Locus_100678_Transcript_1/83066 [organism=Suaeda fruticosa]	Locus_100678_Transcript_1/1_Confidence_1.000_Length_1663|m.83066		GO:0006520	GO_REF:nd	ND		P	bifunctional protein mitochondrial isoform x3	NA	NA	taxon:0	20141010	B2G
B2G	Locus_100678_Transcript_1/83066 [organism=Suaeda fruticosa]	Locus_100678_Transcript_1/1_Confidence_1.000_Length_1663|m.83066		GO:0051186	GO_REF:nd	ND		P	bifunctional protein mitochondrial isoform x3	NA	NA	taxon:0	20141010	B2G
B2G	Locus_100678_Transcript_1/83066 [organism=Suaeda fruticosa]	Locus_100678_Transcript_1/1_Confidence_1.000_Length_1663|m.83066		GO:0016491	GO_REF:nd	ND		F	bifunctional protein mitochondrial isoform x3	NA	NA	taxon:0	20141010	B2G
B2G	Locus_100678_Transcript_1/83066 [organism=Suaeda fruticosa]	Locus_100678_Transcript_1/1_Confidence_1.000_Length_1663|m.83066		GO:0008150	GO_REF:nd	ND		P	bifunctional protein mitochondrial isoform x3	NA	NA	taxon:0	20141010	B2G
B2G	Locus_100683_Transcript_1/83067 [organism=Suaeda fruticosa]	Locus_100683_Transcript_1/1_Confidence_1.000_Length_705|m.83067		GO:0016874	GO_REF:nd	ND		F	d-alanine-d-alanine ligase	NA	NA	taxon:0	20141010	B2G
B2G	Locus_100683_Transcript_1/83067 [organism=Suaeda fruticosa]	Locus_100683_Transcript_1/1_Confidence_1.000_Length_705|m.83067		GO:0043167	GO_REF:nd	ND		F	d-alanine-d-alanine ligase	NA	NA	taxon:0	20141010	B2G
B2G	Locus_100683_Transcript_1/83067 [organism=Suaeda fruticosa]	Locus_100683_Transcript_1/1_Confidence_1.000_Length_705|m.83067		GO:0009536	GO_REF:nd	ND		C	d-alanine-d-alanine ligase	NA	NA	taxon:0	20141010	B2G
B2G	Locus_100685_Transcript_1/83068 [organism=Suaeda fruticosa]	Locus_100685_Transcript_1/1_Confidence_1.000_Length_976|m.83068		GO:0008150	GO_REF:nd	ND		P	polyphenol oxidase	NA	NA	taxon:0	20141010	B2G
B2G	Locus_100685_Transcript_1/83068 [organism=Suaeda fruticosa]	Locus_100685_Transcript_1/1_Confidence_1.000_Length_976|m.83068		GO:0009536	GO_REF:nd	ND		C	polyphenol oxidase	NA	NA	taxon:0	20141010	B2G
B2G	Locus_100687_Transcript_1/83069 [organism=Suaeda fruticosa]	Locus_100687_Transcript_1/4_Confidence_0.583_Length_1402|m.83069		GO:0009058	GO_REF:nd	ND		P	sterol methyltransferase 1	NA	NA	taxon:0	20141010	B2G
B2G	Locus_100687_Transcript_1/83069 [organism=Suaeda fruticosa]	Locus_100687_Transcript_1/4_Confidence_0.583_Length_1402|m.83069		GO:0006629	GO_REF:nd	ND		P	sterol methyltransferase 1	NA	NA	taxon:0	20141010	B2G
B2G	Locus_100687_Transcript_1/83069 [organism=Suaeda fruticosa]	Locus_100687_Transcript_1/4_Confidence_0.583_Length_1402|m.83069		GO:0008150	GO_REF:nd	ND		P	sterol methyltransferase 1	NA	NA	taxon:0	20141010	B2G
B2G	Locus_100687_Transcript_1/83069 [organism=Suaeda fruticosa]	Locus_100687_Transcript_1/4_Confidence_0.583_Length_1402|m.83069		GO:0008168	GO_REF:nd	ND		F	sterol methyltransferase 1	NA	NA	taxon:0	20141010	B2G
B2G	Locus_100687_Transcript_2/83071 [organism=Suaeda fruticosa]	Locus_100687_Transcript_2/4_Confidence_0.750_Length_1376|m.83071		GO:0009058	GO_REF:nd	ND		P	24-sterol c-methyltransferase	NA	NA	taxon:0	20141010	B2G
B2G	Locus_100687_Transcript_2/83071 [organism=Suaeda fruticosa]	Locus_100687_Transcript_2/4_Confidence_0.750_Length_1376|m.83071		GO:0044281	GO_REF:nd	ND		P	24-sterol c-methyltransferase	NA	NA	taxon:0	20141010	B2G
B2G	Locus_100687_Transcript_2/83071 [organism=Suaeda fruticosa]	Locus_100687_Transcript_2/4_Confidence_0.750_Length_1376|m.83071		GO:0006629	GO_REF:nd	ND		P	24-sterol c-methyltransferase	NA	NA	taxon:0	20141010	B2G
B2G	Locus_100687_Transcript_2/83071 [organism=Suaeda fruticosa]	Locus_100687_Transcript_2/4_Confidence_0.750_Length_1376|m.83071		GO:0034641	GO_REF:nd	ND		P	24-sterol c-methyltransferase	NA	NA	taxon:0	20141010	B2G
B2G	Locus_100687_Transcript_2/83071 [organism=Suaeda fruticosa]	Locus_100687_Transcript_2/4_Confidence_0.750_Length_1376|m.83071		GO:0009056	GO_REF:nd	ND		P	24-sterol c-methyltransferase	NA	NA	taxon:0	20141010	B2G
B2G	Locus_100687_Transcript_2/83071 [organism=Suaeda fruticosa]	Locus_100687_Transcript_2/4_Confidence_0.750_Length_1376|m.83071		GO:0005829	GO_REF:nd	ND		C	24-sterol c-methyltransferase	NA	NA	taxon:0	20141010	B2G
B2G	Locus_100687_Transcript_2/83071 [organism=Suaeda fruticosa]	Locus_100687_Transcript_2/4_Confidence_0.750_Length_1376|m.83071		GO:0019748	GO_REF:nd	ND		P	24-sterol c-methyltransferase	NA	NA	taxon:0	20141010	B2G
B2G	Locus_100687_Transcript_2/83071 [organism=Suaeda fruticosa]	Locus_100687_Transcript_2/4_Confidence_0.750_Length_1376|m.83071		GO:0005575	GO_REF:nd	ND		C	24-sterol c-methyltransferase	NA	NA	taxon:0	20141010	B2G
B2G	Locus_100687_Transcript_2/83071 [organism=Suaeda fruticosa]	Locus_100687_Transcript_2/4_Confidence_0.750_Length_1376|m.83071		GO:0006950	GO_REF:nd	ND		P	24-sterol c-methyltransferase	NA	NA	taxon:0	20141010	B2G
B2G	Locus_100687_Transcript_2/83071 [organism=Suaeda fruticosa]	Locus_100687_Transcript_2/4_Confidence_0.750_Length_1376|m.83071		GO:0006790	GO_REF:nd	ND		P	24-sterol c-methyltransferase	NA	NA	taxon:0	20141010	B2G
B2G	Locus_100687_Transcript_2/83071 [organism=Suaeda fruticosa]	Locus_100687_Transcript_2/4_Confidence_0.750_Length_1376|m.83071		GO:0051186	GO_REF:nd	ND		P	24-sterol c-methyltransferase	NA	NA	taxon:0	20141010	B2G
B2G	Locus_100687_Transcript_2/83071 [organism=Suaeda fruticosa]	Locus_100687_Transcript_2/4_Confidence_0.750_Length_1376|m.83071		GO:0008168	GO_REF:nd	ND		F	24-sterol c-methyltransferase	NA	NA	taxon:0	20141010	B2G
B2G	Locus_100687_Transcript_2/83071 [organism=Suaeda fruticosa]	Locus_100687_Transcript_2/4_Confidence_0.750_Length_1376|m.83071		GO:0008150	GO_REF:nd	ND		P	24-sterol c-methyltransferase	NA	NA	taxon:0	20141010	B2G
B2G	Locus_100687_Transcript_2/83071 [organism=Suaeda fruticosa]	Locus_100687_Transcript_2/4_Confidence_0.750_Length_1376|m.83071		GO:0006520	GO_REF:nd	ND		P	24-sterol c-methyltransferase	NA	NA	taxon:0	20141010	B2G
B2G	Locus_100687_Transcript_2/83071 [organism=Suaeda fruticosa]	Locus_100687_Transcript_2/4_Confidence_0.750_Length_1376|m.83071		GO:0005773	GO_REF:nd	ND		C	24-sterol c-methyltransferase	NA	NA	taxon:0	20141010	B2G
B2G	Locus_100687_Transcript_2/83071 [organism=Suaeda fruticosa]	Locus_100687_Transcript_2/4_Confidence_0.750_Length_1376|m.83071		GO:0005783	GO_REF:nd	ND		C	24-sterol c-methyltransferase	NA	NA	taxon:0	20141010	B2G
B2G	Locus_100687_Transcript_2/83071 [organism=Suaeda fruticosa]	Locus_100687_Transcript_2/4_Confidence_0.750_Length_1376|m.83071		GO:0000003	GO_REF:nd	ND		P	24-sterol c-methyltransferase	NA	NA	taxon:0	20141010	B2G
B2G	Locus_100687_Transcript_2/83071 [organism=Suaeda fruticosa]	Locus_100687_Transcript_2/4_Confidence_0.750_Length_1376|m.83071		GO:0009790	GO_REF:nd	ND		P	24-sterol c-methyltransferase	NA	NA	taxon:0	20141010	B2G
B2G	Locus_100687_Transcript_2/83070 [organism=Suaeda fruticosa]	Locus_100687_Transcript_2/4_Confidence_0.750_Length_1376|m.83070		GO:0009058	GO_REF:nd	ND		P	sterol methyltransferase 1	NA	NA	taxon:0	20141010	B2G
B2G	Locus_100687_Transcript_2/83070 [organism=Suaeda fruticosa]	Locus_100687_Transcript_2/4_Confidence_0.750_Length_1376|m.83070		GO:0006629	GO_REF:nd	ND		P	sterol methyltransferase 1	NA	NA	taxon:0	20141010	B2G
B2G	Locus_100687_Transcript_2/83070 [organism=Suaeda fruticosa]	Locus_100687_Transcript_2/4_Confidence_0.750_Length_1376|m.83070		GO:0008150	GO_REF:nd	ND		P	sterol methyltransferase 1	NA	NA	taxon:0	20141010	B2G
B2G	Locus_100687_Transcript_2/83070 [organism=Suaeda fruticosa]	Locus_100687_Transcript_2/4_Confidence_0.750_Length_1376|m.83070		GO:0008168	GO_REF:nd	ND		F	sterol methyltransferase 1	NA	NA	taxon:0	20141010	B2G
B2G	Locus_100687_Transcript_3/83072 [organism=Suaeda fruticosa]	Locus_100687_Transcript_3/4_Confidence_0.583_Length_1951|m.83072		GO:0009058	GO_REF:nd	ND		P	sterol methyltransferase 1	NA	NA	taxon:0	20141010	B2G
B2G	Locus_100687_Transcript_3/83072 [organism=Suaeda fruticosa]	Locus_100687_Transcript_3/4_Confidence_0.583_Length_1951|m.83072		GO:0044281	GO_REF:nd	ND		P	sterol methyltransferase 1	NA	NA	taxon:0	20141010	B2G
B2G	Locus_100687_Transcript_3/83072 [organism=Suaeda fruticosa]	Locus_100687_Transcript_3/4_Confidence_0.583_Length_1951|m.83072		GO:0006629	GO_REF:nd	ND		P	sterol methyltransferase 1	NA	NA	taxon:0	20141010	B2G
B2G	Locus_100687_Transcript_3/83072 [organism=Suaeda fruticosa]	Locus_100687_Transcript_3/4_Confidence_0.583_Length_1951|m.83072		GO:0034641	GO_REF:nd	ND		P	sterol methyltransferase 1	NA	NA	taxon:0	20141010	B2G
B2G	Locus_100687_Transcript_3/83072 [organism=Suaeda fruticosa]	Locus_100687_Transcript_3/4_Confidence_0.583_Length_1951|m.83072		GO:0009056	GO_REF:nd	ND		P	sterol methyltransferase 1	NA	NA	taxon:0	20141010	B2G
B2G	Locus_100687_Transcript_3/83072 [organism=Suaeda fruticosa]	Locus_100687_Transcript_3/4_Confidence_0.583_Length_1951|m.83072		GO:0005829	GO_REF:nd	ND		C	sterol methyltransferase 1	NA	NA	taxon:0	20141010	B2G
B2G	Locus_100687_Transcript_3/83072 [organism=Suaeda fruticosa]	Locus_100687_Transcript_3/4_Confidence_0.583_Length_1951|m.83072		GO:0019748	GO_REF:nd	ND		P	sterol methyltransferase 1	NA	NA	taxon:0	20141010	B2G
B2G	Locus_100687_Transcript_3/83072 [organism=Suaeda fruticosa]	Locus_100687_Transcript_3/4_Confidence_0.583_Length_1951|m.83072		GO:0005575	GO_REF:nd	ND		C	sterol methyltransferase 1	NA	NA	taxon:0	20141010	B2G
B2G	Locus_100687_Transcript_3/83072 [organism=Suaeda fruticosa]	Locus_100687_Transcript_3/4_Confidence_0.583_Length_1951|m.83072		GO:0006950	GO_REF:nd	ND		P	sterol methyltransferase 1	NA	NA	taxon:0	20141010	B2G
B2G	Locus_100687_Transcript_3/83072 [organism=Suaeda fruticosa]	Locus_100687_Transcript_3/4_Confidence_0.583_Length_1951|m.83072		GO:0006790	GO_REF:nd	ND		P	sterol methyltransferase 1	NA	NA	taxon:0	20141010	B2G
B2G	Locus_100687_Transcript_3/83072 [organism=Suaeda fruticosa]	Locus_100687_Transcript_3/4_Confidence_0.583_Length_1951|m.83072		GO:0051186	GO_REF:nd	ND		P	sterol methyltransferase 1	NA	NA	taxon:0	20141010	B2G
B2G	Locus_100687_Transcript_3/83072 [organism=Suaeda fruticosa]	Locus_100687_Transcript_3/4_Confidence_0.583_Length_1951|m.83072		GO:0008168	GO_REF:nd	ND		F	sterol methyltransferase 1	NA	NA	taxon:0	20141010	B2G
B2G	Locus_100687_Transcript_3/83072 [organism=Suaeda fruticosa]	Locus_100687_Transcript_3/4_Confidence_0.583_Length_1951|m.83072		GO:0008150	GO_REF:nd	ND		P	sterol methyltransferase 1	NA	NA	taxon:0	20141010	B2G
B2G	Locus_100687_Transcript_3/83072 [organism=Suaeda fruticosa]	Locus_100687_Transcript_3/4_Confidence_0.583_Length_1951|m.83072		GO:0006520	GO_REF:nd	ND		P	sterol methyltransferase 1	NA	NA	taxon:0	20141010	B2G
B2G	Locus_100687_Transcript_3/83072 [organism=Suaeda fruticosa]	Locus_100687_Transcript_3/4_Confidence_0.583_Length_1951|m.83072		GO:0005773	GO_REF:nd	ND		C	sterol methyltransferase 1	NA	NA	taxon:0	20141010	B2G
B2G	Locus_100687_Transcript_3/83072 [organism=Suaeda fruticosa]	Locus_100687_Transcript_3/4_Confidence_0.583_Length_1951|m.83072		GO:0005783	GO_REF:nd	ND		C	sterol methyltransferase 1	NA	NA	taxon:0	20141010	B2G
B2G	Locus_100687_Transcript_3/83072 [organism=Suaeda fruticosa]	Locus_100687_Transcript_3/4_Confidence_0.583_Length_1951|m.83072		GO:0000003	GO_REF:nd	ND		P	sterol methyltransferase 1	NA	NA	taxon:0	20141010	B2G
B2G	Locus_100687_Transcript_3/83072 [organism=Suaeda fruticosa]	Locus_100687_Transcript_3/4_Confidence_0.583_Length_1951|m.83072		GO:0009790	GO_REF:nd	ND		P	sterol methyltransferase 1	NA	NA	taxon:0	20141010	B2G
B2G	Locus_100687_Transcript_4/83073 [organism=Suaeda fruticosa]	Locus_100687_Transcript_4/4_Confidence_0.583_Length_1285|m.83073		GO:0009058	GO_REF:nd	ND		P	sterol methyltransferase 1	NA	NA	taxon:0	20141010	B2G
B2G	Locus_100687_Transcript_4/83073 [organism=Suaeda fruticosa]	Locus_100687_Transcript_4/4_Confidence_0.583_Length_1285|m.83073		GO:0006629	GO_REF:nd	ND		P	sterol methyltransferase 1	NA	NA	taxon:0	20141010	B2G
B2G	Locus_100687_Transcript_4/83073 [organism=Suaeda fruticosa]	Locus_100687_Transcript_4/4_Confidence_0.583_Length_1285|m.83073		GO:0008150	GO_REF:nd	ND		P	sterol methyltransferase 1	NA	NA	taxon:0	20141010	B2G
B2G	Locus_100687_Transcript_4/83073 [organism=Suaeda fruticosa]	Locus_100687_Transcript_4/4_Confidence_0.583_Length_1285|m.83073		GO:0008168	GO_REF:nd	ND		F	sterol methyltransferase 1	NA	NA	taxon:0	20141010	B2G
B2G	Locus_100708_Transcript_2/83077 [organism=Suaeda fruticosa]	Locus_100708_Transcript_2/5_Confidence_0.273_Length_766|m.83077		GO:0043167	GO_REF:nd	ND		F	electron transfer flavoprotein alpha subunit	NA	NA	taxon:0	20141010	B2G
B2G	Locus_100708_Transcript_2/83077 [organism=Suaeda fruticosa]	Locus_100708_Transcript_2/5_Confidence_0.273_Length_766|m.83077		GO:0003674	GO_REF:nd	ND		F	electron transfer flavoprotein alpha subunit	NA	NA	taxon:0	20141010	B2G
B2G	Locus_100708_Transcript_3/83079 [organism=Suaeda fruticosa]	Locus_100708_Transcript_3/5_Confidence_0.545_Length_1572|m.83079		GO:0043167	GO_REF:nd	ND		F	electron transfer flavoprotein alpha subunit	NA	NA	taxon:0	20141010	B2G
B2G	Locus_100708_Transcript_3/83079 [organism=Suaeda fruticosa]	Locus_100708_Transcript_3/5_Confidence_0.545_Length_1572|m.83079		GO:0003674	GO_REF:nd	ND		F	electron transfer flavoprotein alpha subunit	NA	NA	taxon:0	20141010	B2G
B2G	Locus_100708_Transcript_3/83078 [organism=Suaeda fruticosa]	Locus_100708_Transcript_3/5_Confidence_0.545_Length_1572|m.83078		GO:0043167	GO_REF:nd	ND		F	electron transfer flavoprotein subunit mitochondrial	NA	NA	taxon:0	20141010	B2G
B2G	Locus_100708_Transcript_3/83078 [organism=Suaeda fruticosa]	Locus_100708_Transcript_3/5_Confidence_0.545_Length_1572|m.83078		GO:0003674	GO_REF:nd	ND		F	electron transfer flavoprotein subunit mitochondrial	NA	NA	taxon:0	20141010	B2G
B2G	Locus_100708_Transcript_4/83081 [organism=Suaeda fruticosa]	Locus_100708_Transcript_4/5_Confidence_0.636_Length_2115|m.83081		GO:0043167	GO_REF:nd	ND		F	electron transport	NA	NA	taxon:0	20141010	B2G
B2G	Locus_100708_Transcript_4/83081 [organism=Suaeda fruticosa]	Locus_100708_Transcript_4/5_Confidence_0.636_Length_2115|m.83081		GO:0003674	GO_REF:nd	ND		F	electron transport	NA	NA	taxon:0	20141010	B2G
B2G	Locus_100708_Transcript_5/83083 [organism=Suaeda fruticosa]	Locus_100708_Transcript_5/5_Confidence_0.545_Length_1454|m.83083		GO:0043167	GO_REF:nd	ND		F	electron transport	NA	NA	taxon:0	20141010	B2G
B2G	Locus_100708_Transcript_5/83083 [organism=Suaeda fruticosa]	Locus_100708_Transcript_5/5_Confidence_0.545_Length_1454|m.83083		GO:0003674	GO_REF:nd	ND		F	electron transport	NA	NA	taxon:0	20141010	B2G
B2G	Locus_10070_Transcript_1/16587 [organism=Suaeda fruticosa]	Locus_10070_Transcript_1/1_Confidence_1.000_Length_1765|m.16587		GO:0003674	GO_REF:nd	ND		F	lysine--trna ligase	NA	NA	taxon:0	20141010	B2G
B2G	Locus_10070_Transcript_1/16587 [organism=Suaeda fruticosa]	Locus_10070_Transcript_1/1_Confidence_1.000_Length_1765|m.16587		GO:0016874	GO_REF:nd	ND		F	lysine--trna ligase	NA	NA	taxon:0	20141010	B2G
B2G	Locus_10070_Transcript_1/16587 [organism=Suaeda fruticosa]	Locus_10070_Transcript_1/1_Confidence_1.000_Length_1765|m.16587		GO:0006399	GO_REF:nd	ND		P	lysine--trna ligase	NA	NA	taxon:0	20141010	B2G
B2G	Locus_10070_Transcript_1/16587 [organism=Suaeda fruticosa]	Locus_10070_Transcript_1/1_Confidence_1.000_Length_1765|m.16587		GO:0006520	GO_REF:nd	ND		P	lysine--trna ligase	NA	NA	taxon:0	20141010	B2G
B2G	Locus_10070_Transcript_1/16587 [organism=Suaeda fruticosa]	Locus_10070_Transcript_1/1_Confidence_1.000_Length_1765|m.16587		GO:0006412	GO_REF:nd	ND		P	lysine--trna ligase	NA	NA	taxon:0	20141010	B2G
B2G	Locus_100732_Transcript_1/83086 [organism=Suaeda fruticosa]	Locus_100732_Transcript_1/1_Confidence_1.000_Length_1946|m.83086		GO:0005634	GO_REF:nd	ND		C	transcription isoform 1	NA	NA	taxon:0	20141010	B2G
B2G	Locus_100732_Transcript_1/83086 [organism=Suaeda fruticosa]	Locus_100732_Transcript_1/1_Confidence_1.000_Length_1946|m.83086		GO:0003677	GO_REF:nd	ND		F	transcription isoform 1	NA	NA	taxon:0	20141010	B2G
B2G	Locus_100734_Transcript_2/83088 [organism=Suaeda fruticosa]	Locus_100734_Transcript_2/2_Confidence_0.750_Length_2471|m.83088		GO:0003674	GO_REF:nd	ND		F	glutamine--fructose-6-phosphate aminotransferase	NA	NA	taxon:0	20141010	B2G
B2G	Locus_100734_Transcript_2/83088 [organism=Suaeda fruticosa]	Locus_100734_Transcript_2/2_Confidence_0.750_Length_2471|m.83088		GO:0009058	GO_REF:nd	ND		P	glutamine--fructose-6-phosphate aminotransferase	NA	NA	taxon:0	20141010	B2G
B2G	Locus_100734_Transcript_2/83088 [organism=Suaeda fruticosa]	Locus_100734_Transcript_2/2_Confidence_0.750_Length_2471|m.83088		GO:0005975	GO_REF:nd	ND		P	glutamine--fructose-6-phosphate aminotransferase	NA	NA	taxon:0	20141010	B2G
B2G	Locus_100734_Transcript_2/83087 [organism=Suaeda fruticosa]	Locus_100734_Transcript_2/2_Confidence_0.750_Length_2471|m.83087		GO:0003674	GO_REF:nd	ND		F	glutamine-fructose-6-phosphate transaminase isoform 1	NA	NA	taxon:0	20141010	B2G
B2G	Locus_100734_Transcript_2/83087 [organism=Suaeda fruticosa]	Locus_100734_Transcript_2/2_Confidence_0.750_Length_2471|m.83087		GO:0009058	GO_REF:nd	ND		P	glutamine-fructose-6-phosphate transaminase isoform 1	NA	NA	taxon:0	20141010	B2G
B2G	Locus_100734_Transcript_2/83087 [organism=Suaeda fruticosa]	Locus_100734_Transcript_2/2_Confidence_0.750_Length_2471|m.83087		GO:0005975	GO_REF:nd	ND		P	glutamine-fructose-6-phosphate transaminase isoform 1	NA	NA	taxon:0	20141010	B2G
B2G	Locus_10076_Transcript_1/16593 [organism=Suaeda fruticosa]	Locus_10076_Transcript_1/10_Confidence_0.366_Length_3045|m.16593		GO:0003674	GO_REF:nd	ND		F	acyl-protein thioesterase 1-like	NA	NA	taxon:0	20141010	B2G
B2G	Locus_10076_Transcript_1/16593 [organism=Suaeda fruticosa]	Locus_10076_Transcript_1/10_Confidence_0.366_Length_3045|m.16593		GO:0008150	GO_REF:nd	ND		P	acyl-protein thioesterase 1-like	NA	NA	taxon:0	20141010	B2G
B2G	Locus_10076_Transcript_1/16592 [organism=Suaeda fruticosa]	Locus_10076_Transcript_1/10_Confidence_0.366_Length_3045|m.16592		GO:0005886	GO_REF:nd	ND		C	pppde thiol peptidase family isoform 1	NA	NA	taxon:0	20141010	B2G
B2G	Locus_10076_Transcript_4/16598 [organism=Suaeda fruticosa]	Locus_10076_Transcript_4/10_Confidence_0.366_Length_3098|m.16598		GO:0005886	GO_REF:nd	ND		C	pppde thiol peptidase family isoform 1	NA	NA	taxon:0	20141010	B2G
B2G	Locus_10076_Transcript_4/16599 [organism=Suaeda fruticosa]	Locus_10076_Transcript_4/10_Confidence_0.366_Length_3098|m.16599		GO:0008150	GO_REF:nd	ND		P	acyl-protein thioesterase 1-like	NA	NA	taxon:0	20141010	B2G
B2G	Locus_10076_Transcript_4/16599 [organism=Suaeda fruticosa]	Locus_10076_Transcript_4/10_Confidence_0.366_Length_3098|m.16599		GO:0003674	GO_REF:nd	ND		F	acyl-protein thioesterase 1-like	NA	NA	taxon:0	20141010	B2G
B2G	Locus_10076_Transcript_7/16604 [organism=Suaeda fruticosa]	Locus_10076_Transcript_7/10_Confidence_0.366_Length_2876|m.16604		GO:0005886	GO_REF:nd	ND		C	pppde thiol peptidase family isoform 1	NA	NA	taxon:0	20141010	B2G
B2G	Locus_10076_Transcript_7/16605 [organism=Suaeda fruticosa]	Locus_10076_Transcript_7/10_Confidence_0.366_Length_2876|m.16605		GO:0008150	GO_REF:nd	ND		P	acyl-protein thioesterase 1-like	NA	NA	taxon:0	20141010	B2G
B2G	Locus_10076_Transcript_7/16605 [organism=Suaeda fruticosa]	Locus_10076_Transcript_7/10_Confidence_0.366_Length_2876|m.16605		GO:0003674	GO_REF:nd	ND		F	acyl-protein thioesterase 1-like	NA	NA	taxon:0	20141010	B2G
B2G	Locus_10076_Transcript_8/16610 [organism=Suaeda fruticosa]	Locus_10076_Transcript_8/10_Confidence_0.341_Length_3244|m.16610		GO:0005886	GO_REF:nd	ND		C	pppde thiol peptidase family isoform 1	NA	NA	taxon:0	20141010	B2G
B2G	Locus_10076_Transcript_8/16611 [organism=Suaeda fruticosa]	Locus_10076_Transcript_8/10_Confidence_0.341_Length_3244|m.16611		GO:0008150	GO_REF:nd	ND		P	acyl-protein thioesterase 1-like	NA	NA	taxon:0	20141010	B2G
B2G	Locus_10076_Transcript_8/16611 [organism=Suaeda fruticosa]	Locus_10076_Transcript_8/10_Confidence_0.341_Length_3244|m.16611		GO:0003674	GO_REF:nd	ND		F	acyl-protein thioesterase 1-like	NA	NA	taxon:0	20141010	B2G
B2G	Locus_10076_Transcript_9/16617 [organism=Suaeda fruticosa]	Locus_10076_Transcript_9/10_Confidence_0.341_Length_3765|m.16617		GO:0005886	GO_REF:nd	ND		C	pppde thiol peptidase family isoform 1	NA	NA	taxon:0	20141010	B2G
B2G	Locus_10076_Transcript_9/16616 [organism=Suaeda fruticosa]	Locus_10076_Transcript_9/10_Confidence_0.341_Length_3765|m.16616		GO:0003674	GO_REF:nd	ND		F	acyl-protein thioesterase 1-like	NA	NA	taxon:0	20141010	B2G
B2G	Locus_10076_Transcript_9/16616 [organism=Suaeda fruticosa]	Locus_10076_Transcript_9/10_Confidence_0.341_Length_3765|m.16616		GO:0008150	GO_REF:nd	ND		P	acyl-protein thioesterase 1-like	NA	NA	taxon:0	20141010	B2G
B2G	Locus_100781_Transcript_1/83094 [organism=Suaeda fruticosa]	Locus_100781_Transcript_1/1_Confidence_1.000_Length_977|m.83094		GO:0003674	GO_REF:nd	ND		F	retrotransposon gag protein	NA	NA	taxon:0	20141010	B2G
B2G	Locus_100796_Transcript_1/83099 [organism=Suaeda fruticosa]	Locus_100796_Transcript_1/3_Confidence_0.800_Length_995|m.83099		GO:0006399	GO_REF:nd	ND		P	trna (guanine-n -)-methyltransferase	NA	NA	taxon:0	20141010	B2G
B2G	Locus_100796_Transcript_1/83099 [organism=Suaeda fruticosa]	Locus_100796_Transcript_1/3_Confidence_0.800_Length_995|m.83099		GO:0034641	GO_REF:nd	ND		P	trna (guanine-n -)-methyltransferase	NA	NA	taxon:0	20141010	B2G
B2G	Locus_100796_Transcript_1/83099 [organism=Suaeda fruticosa]	Locus_100796_Transcript_1/3_Confidence_0.800_Length_995|m.83099		GO:0008168	GO_REF:nd	ND		F	trna (guanine-n -)-methyltransferase	NA	NA	taxon:0	20141010	B2G
B2G	Locus_100796_Transcript_3/83101 [organism=Suaeda fruticosa]	Locus_100796_Transcript_3/3_Confidence_0.800_Length_3352|m.83101		GO:0006399	GO_REF:nd	ND		P	trna (guanine-n -)-methyltransferase	NA	NA	taxon:0	20141010	B2G
B2G	Locus_100796_Transcript_3/83101 [organism=Suaeda fruticosa]	Locus_100796_Transcript_3/3_Confidence_0.800_Length_3352|m.83101		GO:0034641	GO_REF:nd	ND		P	trna (guanine-n -)-methyltransferase	NA	NA	taxon:0	20141010	B2G
B2G	Locus_100796_Transcript_3/83101 [organism=Suaeda fruticosa]	Locus_100796_Transcript_3/3_Confidence_0.800_Length_3352|m.83101		GO:0008168	GO_REF:nd	ND		F	trna (guanine-n -)-methyltransferase	NA	NA	taxon:0	20141010	B2G
B2G	Locus_100796_Transcript_3/83100 [organism=Suaeda fruticosa]	Locus_100796_Transcript_3/3_Confidence_0.800_Length_3352|m.83100		GO:0022857	GO_REF:nd	ND		F	xylulose 5-phosphate phosphate chloroplastic-like	NA	NA	taxon:0	20141010	B2G
B2G	Locus_100796_Transcript_3/83100 [organism=Suaeda fruticosa]	Locus_100796_Transcript_3/3_Confidence_0.800_Length_3352|m.83100		GO:0009536	GO_REF:nd	ND		C	xylulose 5-phosphate phosphate chloroplastic-like	NA	NA	taxon:0	20141010	B2G
B2G	Locus_100796_Transcript_3/83100 [organism=Suaeda fruticosa]	Locus_100796_Transcript_3/3_Confidence_0.800_Length_3352|m.83100		GO:0006810	GO_REF:nd	ND		P	xylulose 5-phosphate phosphate chloroplastic-like	NA	NA	taxon:0	20141010	B2G
B2G	Locus_100796_Transcript_3/83100 [organism=Suaeda fruticosa]	Locus_100796_Transcript_3/3_Confidence_0.800_Length_3352|m.83100		GO:0055085	GO_REF:nd	ND		P	xylulose 5-phosphate phosphate chloroplastic-like	NA	NA	taxon:0	20141010	B2G
B2G	Locus_100796_Transcript_3/83100 [organism=Suaeda fruticosa]	Locus_100796_Transcript_3/3_Confidence_0.800_Length_3352|m.83100		GO:0005575	GO_REF:nd	ND		C	xylulose 5-phosphate phosphate chloroplastic-like	NA	NA	taxon:0	20141010	B2G
B2G	Locus_1007_Transcript_4/3285 [organism=Suaeda fruticosa]	Locus_1007_Transcript_4/4_Confidence_0.636_Length_1443|m.3285		GO:0003674	GO_REF:nd	ND		F	class iii peroxidase	NA	NA	taxon:0	20141010	B2G
B2G	Locus_1007_Transcript_4/3285 [organism=Suaeda fruticosa]	Locus_1007_Transcript_4/4_Confidence_0.636_Length_1443|m.3285		GO:0005576	GO_REF:nd	ND		C	class iii peroxidase	NA	NA	taxon:0	20141010	B2G
B2G	Locus_1007_Transcript_4/3285 [organism=Suaeda fruticosa]	Locus_1007_Transcript_4/4_Confidence_0.636_Length_1443|m.3285		GO:0043167	GO_REF:nd	ND		F	class iii peroxidase	NA	NA	taxon:0	20141010	B2G
B2G	Locus_1007_Transcript_4/3285 [organism=Suaeda fruticosa]	Locus_1007_Transcript_4/4_Confidence_0.636_Length_1443|m.3285		GO:0016491	GO_REF:nd	ND		F	class iii peroxidase	NA	NA	taxon:0	20141010	B2G
B2G	Locus_1007_Transcript_4/3285 [organism=Suaeda fruticosa]	Locus_1007_Transcript_4/4_Confidence_0.636_Length_1443|m.3285		GO:0008150	GO_REF:nd	ND		P	class iii peroxidase	NA	NA	taxon:0	20141010	B2G
B2G	Locus_1007_Transcript_4/3285 [organism=Suaeda fruticosa]	Locus_1007_Transcript_4/4_Confidence_0.636_Length_1443|m.3285		GO:0006950	GO_REF:nd	ND		P	class iii peroxidase	NA	NA	taxon:0	20141010	B2G
B2G	Locus_10081_Transcript_4/16619 [organism=Suaeda fruticosa]	Locus_10081_Transcript_4/9_Confidence_0.238_Length_1275|m.16619		GO:0030234	GO_REF:nd	ND		F	tbc domain-containing family protein	NA	NA	taxon:0	20141010	B2G
B2G	Locus_10081_Transcript_4/16619 [organism=Suaeda fruticosa]	Locus_10081_Transcript_4/9_Confidence_0.238_Length_1275|m.16619		GO:0007165	GO_REF:nd	ND		P	tbc domain-containing family protein	NA	NA	taxon:0	20141010	B2G
B2G	Locus_10081_Transcript_4/16619 [organism=Suaeda fruticosa]	Locus_10081_Transcript_4/9_Confidence_0.238_Length_1275|m.16619		GO:0034655	GO_REF:nd	ND		P	tbc domain-containing family protein	NA	NA	taxon:0	20141010	B2G
B2G	Locus_10081_Transcript_4/16619 [organism=Suaeda fruticosa]	Locus_10081_Transcript_4/9_Confidence_0.238_Length_1275|m.16619		GO:0044281	GO_REF:nd	ND		P	tbc domain-containing family protein	NA	NA	taxon:0	20141010	B2G
B2G	Locus_10081_Transcript_5/16620 [organism=Suaeda fruticosa]	Locus_10081_Transcript_5/9_Confidence_0.429_Length_2123|m.16620		GO:0030234	GO_REF:nd	ND		F	tbc1 domain family member 15-like	NA	NA	taxon:0	20141010	B2G
B2G	Locus_10081_Transcript_5/16620 [organism=Suaeda fruticosa]	Locus_10081_Transcript_5/9_Confidence_0.429_Length_2123|m.16620		GO:0007165	GO_REF:nd	ND		P	tbc1 domain family member 15-like	NA	NA	taxon:0	20141010	B2G
B2G	Locus_10081_Transcript_5/16620 [organism=Suaeda fruticosa]	Locus_10081_Transcript_5/9_Confidence_0.429_Length_2123|m.16620		GO:0034655	GO_REF:nd	ND		P	tbc1 domain family member 15-like	NA	NA	taxon:0	20141010	B2G
B2G	Locus_10081_Transcript_5/16620 [organism=Suaeda fruticosa]	Locus_10081_Transcript_5/9_Confidence_0.429_Length_2123|m.16620		GO:0044281	GO_REF:nd	ND		P	tbc1 domain family member 15-like	NA	NA	taxon:0	20141010	B2G
B2G	Locus_10081_Transcript_6/16621 [organism=Suaeda fruticosa]	Locus_10081_Transcript_6/9_Confidence_0.143_Length_1085|m.16621		GO:0030234	GO_REF:nd	ND		F	tbc domain-containing family protein	NA	NA	taxon:0	20141010	B2G
B2G	Locus_10081_Transcript_6/16621 [organism=Suaeda fruticosa]	Locus_10081_Transcript_6/9_Confidence_0.143_Length_1085|m.16621		GO:0007165	GO_REF:nd	ND		P	tbc domain-containing family protein	NA	NA	taxon:0	20141010	B2G
B2G	Locus_10081_Transcript_6/16621 [organism=Suaeda fruticosa]	Locus_10081_Transcript_6/9_Confidence_0.143_Length_1085|m.16621		GO:0034655	GO_REF:nd	ND		P	tbc domain-containing family protein	NA	NA	taxon:0	20141010	B2G
B2G	Locus_10081_Transcript_6/16621 [organism=Suaeda fruticosa]	Locus_10081_Transcript_6/9_Confidence_0.143_Length_1085|m.16621		GO:0044281	GO_REF:nd	ND		P	tbc domain-containing family protein	NA	NA	taxon:0	20141010	B2G
B2G	Locus_10081_Transcript_8/16622 [organism=Suaeda fruticosa]	Locus_10081_Transcript_8/9_Confidence_0.524_Length_2599|m.16622		GO:0030234	GO_REF:nd	ND		F	ypt rab-gap domain of gyp1p superfamily protein isoform 3	NA	NA	taxon:0	20141010	B2G
B2G	Locus_10081_Transcript_8/16622 [organism=Suaeda fruticosa]	Locus_10081_Transcript_8/9_Confidence_0.524_Length_2599|m.16622		GO:0007165	GO_REF:nd	ND		P	ypt rab-gap domain of gyp1p superfamily protein isoform 3	NA	NA	taxon:0	20141010	B2G
B2G	Locus_10081_Transcript_8/16622 [organism=Suaeda fruticosa]	Locus_10081_Transcript_8/9_Confidence_0.524_Length_2599|m.16622		GO:0034655	GO_REF:nd	ND		P	ypt rab-gap domain of gyp1p superfamily protein isoform 3	NA	NA	taxon:0	20141010	B2G
B2G	Locus_10081_Transcript_8/16622 [organism=Suaeda fruticosa]	Locus_10081_Transcript_8/9_Confidence_0.524_Length_2599|m.16622		GO:0044281	GO_REF:nd	ND		P	ypt rab-gap domain of gyp1p superfamily protein isoform 3	NA	NA	taxon:0	20141010	B2G
B2G	Locus_100828_Transcript_1/83106 [organism=Suaeda fruticosa]	Locus_100828_Transcript_1/3_Confidence_0.714_Length_2069|m.83106		GO:0008150	GO_REF:nd	ND		P	9-cis-epoxycarotenoid dioxygenase	NA	NA	taxon:0	20141010	B2G
B2G	Locus_100828_Transcript_1/83106 [organism=Suaeda fruticosa]	Locus_100828_Transcript_1/3_Confidence_0.714_Length_2069|m.83106		GO:0016491	GO_REF:nd	ND		F	9-cis-epoxycarotenoid dioxygenase	NA	NA	taxon:0	20141010	B2G
B2G	Locus_100832_Transcript_1/83107 [organism=Suaeda fruticosa]	Locus_100832_Transcript_1/2_Confidence_0.800_Length_1473|m.83107		GO:0055085	GO_REF:nd	ND		P	mitochondrial outer membrane protein porin of 34 kda	NA	NA	taxon:0	20141010	B2G
B2G	Locus_100832_Transcript_1/83107 [organism=Suaeda fruticosa]	Locus_100832_Transcript_1/2_Confidence_0.800_Length_1473|m.83107		GO:0006810	GO_REF:nd	ND		P	mitochondrial outer membrane protein porin of 34 kda	NA	NA	taxon:0	20141010	B2G
B2G	Locus_100832_Transcript_1/83107 [organism=Suaeda fruticosa]	Locus_100832_Transcript_1/2_Confidence_0.800_Length_1473|m.83107		GO:0008150	GO_REF:nd	ND		P	mitochondrial outer membrane protein porin of 34 kda	NA	NA	taxon:0	20141010	B2G
B2G	Locus_100832_Transcript_1/83107 [organism=Suaeda fruticosa]	Locus_100832_Transcript_1/2_Confidence_0.800_Length_1473|m.83107		GO:0005618	GO_REF:nd	ND		C	mitochondrial outer membrane protein porin of 34 kda	NA	NA	taxon:0	20141010	B2G
B2G	Locus_100832_Transcript_1/83107 [organism=Suaeda fruticosa]	Locus_100832_Transcript_1/2_Confidence_0.800_Length_1473|m.83107		GO:0022857	GO_REF:nd	ND		F	mitochondrial outer membrane protein porin of 34 kda	NA	NA	taxon:0	20141010	B2G
B2G	Locus_100832_Transcript_1/83107 [organism=Suaeda fruticosa]	Locus_100832_Transcript_1/2_Confidence_0.800_Length_1473|m.83107		GO:0005730	GO_REF:nd	ND		C	mitochondrial outer membrane protein porin of 34 kda	NA	NA	taxon:0	20141010	B2G
B2G	Locus_100832_Transcript_1/83107 [organism=Suaeda fruticosa]	Locus_100832_Transcript_1/2_Confidence_0.800_Length_1473|m.83107		GO:0006950	GO_REF:nd	ND		P	mitochondrial outer membrane protein porin of 34 kda	NA	NA	taxon:0	20141010	B2G
B2G	Locus_100832_Transcript_1/83107 [organism=Suaeda fruticosa]	Locus_100832_Transcript_1/2_Confidence_0.800_Length_1473|m.83107		GO:0009536	GO_REF:nd	ND		C	mitochondrial outer membrane protein porin of 34 kda	NA	NA	taxon:0	20141010	B2G
B2G	Locus_100832_Transcript_1/83107 [organism=Suaeda fruticosa]	Locus_100832_Transcript_1/2_Confidence_0.800_Length_1473|m.83107		GO:0005739	GO_REF:nd	ND		C	mitochondrial outer membrane protein porin of 34 kda	NA	NA	taxon:0	20141010	B2G
B2G	Locus_100832_Transcript_1/83107 [organism=Suaeda fruticosa]	Locus_100832_Transcript_1/2_Confidence_0.800_Length_1473|m.83107		GO:0005773	GO_REF:nd	ND		C	mitochondrial outer membrane protein porin of 34 kda	NA	NA	taxon:0	20141010	B2G
B2G	Locus_100832_Transcript_1/83107 [organism=Suaeda fruticosa]	Locus_100832_Transcript_1/2_Confidence_0.800_Length_1473|m.83107		GO:0006091	GO_REF:nd	ND		P	mitochondrial outer membrane protein porin of 34 kda	NA	NA	taxon:0	20141010	B2G
B2G	Locus_100832_Transcript_1/83107 [organism=Suaeda fruticosa]	Locus_100832_Transcript_1/2_Confidence_0.800_Length_1473|m.83107		GO:0043234	GO_REF:nd	ND		C	mitochondrial outer membrane protein porin of 34 kda	NA	NA	taxon:0	20141010	B2G
B2G	Locus_100832_Transcript_1/83107 [organism=Suaeda fruticosa]	Locus_100832_Transcript_1/2_Confidence_0.800_Length_1473|m.83107		GO:0005886	GO_REF:nd	ND		C	mitochondrial outer membrane protein porin of 34 kda	NA	NA	taxon:0	20141010	B2G
B2G	Locus_100843_Transcript_2/83113 [organism=Suaeda fruticosa]	Locus_100843_Transcript_2/3_Confidence_0.714_Length_761|m.83113		GO:0034641	GO_REF:nd	ND		P	cdgsh iron-sulfur domain-containing protein neet	NA	NA	taxon:0	20141010	B2G
B2G	Locus_100843_Transcript_2/83113 [organism=Suaeda fruticosa]	Locus_100843_Transcript_2/3_Confidence_0.714_Length_761|m.83113		GO:0003674	GO_REF:nd	ND		F	cdgsh iron-sulfur domain-containing protein neet	NA	NA	taxon:0	20141010	B2G
B2G	Locus_100843_Transcript_2/83113 [organism=Suaeda fruticosa]	Locus_100843_Transcript_2/3_Confidence_0.714_Length_761|m.83113		GO:0005739	GO_REF:nd	ND		C	cdgsh iron-sulfur domain-containing protein neet	NA	NA	taxon:0	20141010	B2G
B2G	Locus_100843_Transcript_2/83113 [organism=Suaeda fruticosa]	Locus_100843_Transcript_2/3_Confidence_0.714_Length_761|m.83113		GO:0005975	GO_REF:nd	ND		P	cdgsh iron-sulfur domain-containing protein neet	NA	NA	taxon:0	20141010	B2G
B2G	Locus_100843_Transcript_2/83113 [organism=Suaeda fruticosa]	Locus_100843_Transcript_2/3_Confidence_0.714_Length_761|m.83113		GO:0009056	GO_REF:nd	ND		P	cdgsh iron-sulfur domain-containing protein neet	NA	NA	taxon:0	20141010	B2G
B2G	Locus_100843_Transcript_2/83113 [organism=Suaeda fruticosa]	Locus_100843_Transcript_2/3_Confidence_0.714_Length_761|m.83113		GO:0044281	GO_REF:nd	ND		P	cdgsh iron-sulfur domain-containing protein neet	NA	NA	taxon:0	20141010	B2G
B2G	Locus_100843_Transcript_2/83113 [organism=Suaeda fruticosa]	Locus_100843_Transcript_2/3_Confidence_0.714_Length_761|m.83113		GO:0051186	GO_REF:nd	ND		P	cdgsh iron-sulfur domain-containing protein neet	NA	NA	taxon:0	20141010	B2G
B2G	Locus_100843_Transcript_2/83113 [organism=Suaeda fruticosa]	Locus_100843_Transcript_2/3_Confidence_0.714_Length_761|m.83113		GO:0008150	GO_REF:nd	ND		P	cdgsh iron-sulfur domain-containing protein neet	NA	NA	taxon:0	20141010	B2G
B2G	Locus_100843_Transcript_2/83113 [organism=Suaeda fruticosa]	Locus_100843_Transcript_2/3_Confidence_0.714_Length_761|m.83113		GO:0042592	GO_REF:nd	ND		P	cdgsh iron-sulfur domain-containing protein neet	NA	NA	taxon:0	20141010	B2G
B2G	Locus_100843_Transcript_2/83113 [organism=Suaeda fruticosa]	Locus_100843_Transcript_2/3_Confidence_0.714_Length_761|m.83113		GO:0048856	GO_REF:nd	ND		P	cdgsh iron-sulfur domain-containing protein neet	NA	NA	taxon:0	20141010	B2G
B2G	Locus_100843_Transcript_2/83113 [organism=Suaeda fruticosa]	Locus_100843_Transcript_2/3_Confidence_0.714_Length_761|m.83113		GO:0007568	GO_REF:nd	ND		P	cdgsh iron-sulfur domain-containing protein neet	NA	NA	taxon:0	20141010	B2G
B2G	Locus_100843_Transcript_2/83113 [organism=Suaeda fruticosa]	Locus_100843_Transcript_2/3_Confidence_0.714_Length_761|m.83113		GO:0009536	GO_REF:nd	ND		C	cdgsh iron-sulfur domain-containing protein neet	NA	NA	taxon:0	20141010	B2G
B2G	Locus_100866_Transcript_1/83119 [organism=Suaeda fruticosa]	Locus_100866_Transcript_1/2_Confidence_0.750_Length_1504|m.83119		GO:0005575	GO_REF:nd	ND		C	alpha-( )-fucosyltransferase	NA	NA	taxon:0	20141010	B2G
B2G	Locus_100866_Transcript_1/83119 [organism=Suaeda fruticosa]	Locus_100866_Transcript_1/2_Confidence_0.750_Length_1504|m.83119		GO:0005794	GO_REF:nd	ND		C	alpha-( )-fucosyltransferase	NA	NA	taxon:0	20141010	B2G
B2G	Locus_100866_Transcript_1/83119 [organism=Suaeda fruticosa]	Locus_100866_Transcript_1/2_Confidence_0.750_Length_1504|m.83119		GO:0009058	GO_REF:nd	ND		P	alpha-( )-fucosyltransferase	NA	NA	taxon:0	20141010	B2G
B2G	Locus_100866_Transcript_1/83119 [organism=Suaeda fruticosa]	Locus_100866_Transcript_1/2_Confidence_0.750_Length_1504|m.83119		GO:0005975	GO_REF:nd	ND		P	alpha-( )-fucosyltransferase	NA	NA	taxon:0	20141010	B2G
B2G	Locus_100866_Transcript_1/83119 [organism=Suaeda fruticosa]	Locus_100866_Transcript_1/2_Confidence_0.750_Length_1504|m.83119		GO:0016757	GO_REF:nd	ND		F	alpha-( )-fucosyltransferase	NA	NA	taxon:0	20141010	B2G
B2G	Locus_100866_Transcript_1/83119 [organism=Suaeda fruticosa]	Locus_100866_Transcript_1/2_Confidence_0.750_Length_1504|m.83119		GO:0006464	GO_REF:nd	ND		P	alpha-( )-fucosyltransferase	NA	NA	taxon:0	20141010	B2G
B2G	Locus_100918_Transcript_1/83130 [organism=Suaeda fruticosa]	Locus_100918_Transcript_1/1_Confidence_1.000_Length_1486|m.83130		GO:0016874	GO_REF:nd	ND		F	ring domain ligase2 isoform 1	NA	NA	taxon:0	20141010	B2G
B2G	Locus_100918_Transcript_1/83130 [organism=Suaeda fruticosa]	Locus_100918_Transcript_1/1_Confidence_1.000_Length_1486|m.83130		GO:0003674	GO_REF:nd	ND		F	ring domain ligase2 isoform 1	NA	NA	taxon:0	20141010	B2G
B2G	Locus_100918_Transcript_1/83130 [organism=Suaeda fruticosa]	Locus_100918_Transcript_1/1_Confidence_1.000_Length_1486|m.83130		GO:0008150	GO_REF:nd	ND		P	ring domain ligase2 isoform 1	NA	NA	taxon:0	20141010	B2G
B2G	Locus_100918_Transcript_1/83130 [organism=Suaeda fruticosa]	Locus_100918_Transcript_1/1_Confidence_1.000_Length_1486|m.83130		GO:0006950	GO_REF:nd	ND		P	ring domain ligase2 isoform 1	NA	NA	taxon:0	20141010	B2G
B2G	Locus_100918_Transcript_1/83130 [organism=Suaeda fruticosa]	Locus_100918_Transcript_1/1_Confidence_1.000_Length_1486|m.83130		GO:0006464	GO_REF:nd	ND		P	ring domain ligase2 isoform 1	NA	NA	taxon:0	20141010	B2G
B2G	Locus_100918_Transcript_1/83130 [organism=Suaeda fruticosa]	Locus_100918_Transcript_1/1_Confidence_1.000_Length_1486|m.83130		GO:0005634	GO_REF:nd	ND		C	ring domain ligase2 isoform 1	NA	NA	taxon:0	20141010	B2G
B2G	Locus_100918_Transcript_1/83130 [organism=Suaeda fruticosa]	Locus_100918_Transcript_1/1_Confidence_1.000_Length_1486|m.83130		GO:0043167	GO_REF:nd	ND		F	ring domain ligase2 isoform 1	NA	NA	taxon:0	20141010	B2G
B2G	Locus_100931_Transcript_1/83132 [organism=Suaeda fruticosa]	Locus_100931_Transcript_1/2_Confidence_0.667_Length_1379|m.83132		GO:0005773	GO_REF:nd	ND		C	protein creg1	NA	NA	taxon:0	20141010	B2G
B2G	Locus_100931_Transcript_1/83132 [organism=Suaeda fruticosa]	Locus_100931_Transcript_1/2_Confidence_0.667_Length_1379|m.83132		GO:0016491	GO_REF:nd	ND		F	protein creg1	NA	NA	taxon:0	20141010	B2G
B2G	Locus_100931_Transcript_1/83132 [organism=Suaeda fruticosa]	Locus_100931_Transcript_1/2_Confidence_0.667_Length_1379|m.83132		GO:0008150	GO_REF:nd	ND		P	protein creg1	NA	NA	taxon:0	20141010	B2G
B2G	Locus_100931_Transcript_1/83132 [organism=Suaeda fruticosa]	Locus_100931_Transcript_1/2_Confidence_0.667_Length_1379|m.83132		GO:0043167	GO_REF:nd	ND		F	protein creg1	NA	NA	taxon:0	20141010	B2G
B2G	Locus_100931_Transcript_2/83134 [organism=Suaeda fruticosa]	Locus_100931_Transcript_2/2_Confidence_1.000_Length_1685|m.83134		GO:0005773	GO_REF:nd	ND		C	protein creg1	NA	NA	taxon:0	20141010	B2G
B2G	Locus_100931_Transcript_2/83134 [organism=Suaeda fruticosa]	Locus_100931_Transcript_2/2_Confidence_1.000_Length_1685|m.83134		GO:0016491	GO_REF:nd	ND		F	protein creg1	NA	NA	taxon:0	20141010	B2G
B2G	Locus_100931_Transcript_2/83134 [organism=Suaeda fruticosa]	Locus_100931_Transcript_2/2_Confidence_1.000_Length_1685|m.83134		GO:0008150	GO_REF:nd	ND		P	protein creg1	NA	NA	taxon:0	20141010	B2G
B2G	Locus_100931_Transcript_2/83134 [organism=Suaeda fruticosa]	Locus_100931_Transcript_2/2_Confidence_1.000_Length_1685|m.83134		GO:0043167	GO_REF:nd	ND		F	protein creg1	NA	NA	taxon:0	20141010	B2G
B2G	Locus_10093_Transcript_1/16634 [organism=Suaeda fruticosa]	Locus_10093_Transcript_1/1_Confidence_1.000_Length_787|m.16634		GO:0008150	GO_REF:nd	ND		P	hypothetical protein VITISV_042601	NA	NA	taxon:0	20141010	B2G
B2G	Locus_10093_Transcript_1/16634 [organism=Suaeda fruticosa]	Locus_10093_Transcript_1/1_Confidence_1.000_Length_787|m.16634		GO:0034641	GO_REF:nd	ND		P	hypothetical protein VITISV_042601	NA	NA	taxon:0	20141010	B2G
B2G	Locus_100917_Transcript_1/83127 [organism=Suaeda fruticosa]	Locus_100917_Transcript_1/1_Confidence_1.000_Length_2074|m.83127		GO:0003674	GO_REF:nd	ND		F	abc1 protein at2g40090-like	NA	NA	taxon:0	20141010	B2G
B2G	Locus_100917_Transcript_1/83127 [organism=Suaeda fruticosa]	Locus_100917_Transcript_1/1_Confidence_1.000_Length_2074|m.83127		GO:0008150	GO_REF:nd	ND		P	abc1 protein at2g40090-like	NA	NA	taxon:0	20141010	B2G
B2G	Locus_10095_Transcript_1/16635 [organism=Suaeda fruticosa]	Locus_10095_Transcript_1/2_Confidence_0.667_Length_1040|m.16635		GO:0005840	GO_REF:nd	ND		C	60s ribosomal protein l4	NA	NA	taxon:0	20141010	B2G
B2G	Locus_10095_Transcript_1/16635 [organism=Suaeda fruticosa]	Locus_10095_Transcript_1/2_Confidence_0.667_Length_1040|m.16635		GO:0003735	GO_REF:nd	ND		F	60s ribosomal protein l4	NA	NA	taxon:0	20141010	B2G
B2G	Locus_10095_Transcript_1/16635 [organism=Suaeda fruticosa]	Locus_10095_Transcript_1/2_Confidence_0.667_Length_1040|m.16635		GO:0006412	GO_REF:nd	ND		P	60s ribosomal protein l4	NA	NA	taxon:0	20141010	B2G
B2G	Locus_100973_Transcript_1/83151 [organism=Suaeda fruticosa]	Locus_100973_Transcript_1/2_Confidence_0.444_Length_808|m.83151		GO:0006259	GO_REF:nd	ND		P	gag protein	NA	NA	taxon:0	20141010	B2G
B2G	Locus_100973_Transcript_1/83151 [organism=Suaeda fruticosa]	Locus_100973_Transcript_1/2_Confidence_0.444_Length_808|m.83151		GO:0003674	GO_REF:nd	ND		F	gag protein	NA	NA	taxon:0	20141010	B2G
B2G	Locus_100975_Transcript_1/83152 [organism=Suaeda fruticosa]	Locus_100975_Transcript_1/4_Confidence_0.625_Length_1331|m.83152		GO:0005634	GO_REF:nd	ND		C	u1 small nuclear ribonucleoprotein a-like	NA	NA	taxon:0	20141010	B2G
B2G	Locus_100975_Transcript_1/83152 [organism=Suaeda fruticosa]	Locus_100975_Transcript_1/4_Confidence_0.625_Length_1331|m.83152		GO:0003723	GO_REF:nd	ND		F	u1 small nuclear ribonucleoprotein a-like	NA	NA	taxon:0	20141010	B2G
B2G	Locus_100975_Transcript_1/83152 [organism=Suaeda fruticosa]	Locus_100975_Transcript_1/4_Confidence_0.625_Length_1331|m.83152		GO:0006397	GO_REF:nd	ND		P	u1 small nuclear ribonucleoprotein a-like	NA	NA	taxon:0	20141010	B2G
B2G	Locus_100975_Transcript_1/83152 [organism=Suaeda fruticosa]	Locus_100975_Transcript_1/4_Confidence_0.625_Length_1331|m.83152		GO:0005829	GO_REF:nd	ND		C	u1 small nuclear ribonucleoprotein a-like	NA	NA	taxon:0	20141010	B2G
B2G	Locus_100975_Transcript_1/83152 [organism=Suaeda fruticosa]	Locus_100975_Transcript_1/4_Confidence_0.625_Length_1331|m.83152		GO:0006950	GO_REF:nd	ND		P	u1 small nuclear ribonucleoprotein a-like	NA	NA	taxon:0	20141010	B2G
B2G	Locus_100975_Transcript_1/83152 [organism=Suaeda fruticosa]	Locus_100975_Transcript_1/4_Confidence_0.625_Length_1331|m.83152		GO:0003674	GO_REF:nd	ND		F	u1 small nuclear ribonucleoprotein a-like	NA	NA	taxon:0	20141010	B2G
B2G	Locus_1009_Transcript_4/3288 [organism=Suaeda fruticosa]	Locus_1009_Transcript_4/10_Confidence_0.559_Length_2659|m.3288		GO:0005777	GO_REF:nd	ND		C	protease-related family protein	NA	NA	taxon:0	20141010	B2G
B2G	Locus_1009_Transcript_4/3288 [organism=Suaeda fruticosa]	Locus_1009_Transcript_4/10_Confidence_0.559_Length_2659|m.3288		GO:0008150	GO_REF:nd	ND		P	protease-related family protein	NA	NA	taxon:0	20141010	B2G
B2G	Locus_1009_Transcript_4/3288 [organism=Suaeda fruticosa]	Locus_1009_Transcript_4/10_Confidence_0.559_Length_2659|m.3288		GO:0008233	GO_REF:nd	ND		F	protease-related family protein	NA	NA	taxon:0	20141010	B2G
B2G	Locus_1009_Transcript_6/3291 [organism=Suaeda fruticosa]	Locus_1009_Transcript_6/10_Confidence_0.647_Length_3055|m.3291		GO:0005777	GO_REF:nd	ND		C	protease-related family protein	NA	NA	taxon:0	20141010	B2G
B2G	Locus_1009_Transcript_6/3291 [organism=Suaeda fruticosa]	Locus_1009_Transcript_6/10_Confidence_0.647_Length_3055|m.3291		GO:0008150	GO_REF:nd	ND		P	protease-related family protein	NA	NA	taxon:0	20141010	B2G
B2G	Locus_1009_Transcript_6/3291 [organism=Suaeda fruticosa]	Locus_1009_Transcript_6/10_Confidence_0.647_Length_3055|m.3291		GO:0008233	GO_REF:nd	ND		F	protease-related family protein	NA	NA	taxon:0	20141010	B2G
B2G	Locus_1009_Transcript_8/3293 [organism=Suaeda fruticosa]	Locus_1009_Transcript_8/10_Confidence_0.676_Length_3496|m.3293		GO:0008150	GO_REF:nd	ND		P	protease-related family protein	NA	NA	taxon:0	20141010	B2G
B2G	Locus_1009_Transcript_8/3293 [organism=Suaeda fruticosa]	Locus_1009_Transcript_8/10_Confidence_0.676_Length_3496|m.3293		GO:0003674	GO_REF:nd	ND		F	protease-related family protein	NA	NA	taxon:0	20141010	B2G
B2G	Locus_100_Transcript_1/1542 [organism=Suaeda fruticosa]	Locus_100_Transcript_1/9_Confidence_0.652_Length_2487|m.1542		GO:0008135	GO_REF:nd	ND		F	transcription initiation factor iib-2	NA	NA	taxon:0	20141010	B2G
B2G	Locus_100_Transcript_1/1542 [organism=Suaeda fruticosa]	Locus_100_Transcript_1/9_Confidence_0.652_Length_2487|m.1542		GO:0048646	GO_REF:nd	ND		P	transcription initiation factor iib-2	NA	NA	taxon:0	20141010	B2G
B2G	Locus_100_Transcript_1/1542 [organism=Suaeda fruticosa]	Locus_100_Transcript_1/9_Confidence_0.652_Length_2487|m.1542		GO:0006412	GO_REF:nd	ND		P	transcription initiation factor iib-2	NA	NA	taxon:0	20141010	B2G
B2G	Locus_100_Transcript_1/1542 [organism=Suaeda fruticosa]	Locus_100_Transcript_1/9_Confidence_0.652_Length_2487|m.1542		GO:0008134	GO_REF:nd	ND		F	transcription initiation factor iib-2	NA	NA	taxon:0	20141010	B2G
B2G	Locus_100_Transcript_1/1542 [organism=Suaeda fruticosa]	Locus_100_Transcript_1/9_Confidence_0.652_Length_2487|m.1542		GO:0043167	GO_REF:nd	ND		F	transcription initiation factor iib-2	NA	NA	taxon:0	20141010	B2G
B2G	Locus_100_Transcript_1/1542 [organism=Suaeda fruticosa]	Locus_100_Transcript_1/9_Confidence_0.652_Length_2487|m.1542		GO:0000003	GO_REF:nd	ND		P	transcription initiation factor iib-2	NA	NA	taxon:0	20141010	B2G
B2G	Locus_100_Transcript_1/1542 [organism=Suaeda fruticosa]	Locus_100_Transcript_1/9_Confidence_0.652_Length_2487|m.1542		GO:0048856	GO_REF:nd	ND		P	transcription initiation factor iib-2	NA	NA	taxon:0	20141010	B2G
B2G	Locus_100_Transcript_1/1542 [organism=Suaeda fruticosa]	Locus_100_Transcript_1/9_Confidence_0.652_Length_2487|m.1542		GO:0034641	GO_REF:nd	ND		P	transcription initiation factor iib-2	NA	NA	taxon:0	20141010	B2G
B2G	Locus_100_Transcript_1/1542 [organism=Suaeda fruticosa]	Locus_100_Transcript_1/9_Confidence_0.652_Length_2487|m.1542		GO:0009058	GO_REF:nd	ND		P	transcription initiation factor iib-2	NA	NA	taxon:0	20141010	B2G
B2G	Locus_100_Transcript_1/1542 [organism=Suaeda fruticosa]	Locus_100_Transcript_1/9_Confidence_0.652_Length_2487|m.1542		GO:0000902	GO_REF:nd	ND		P	transcription initiation factor iib-2	NA	NA	taxon:0	20141010	B2G
B2G	Locus_100_Transcript_1/1542 [organism=Suaeda fruticosa]	Locus_100_Transcript_1/9_Confidence_0.652_Length_2487|m.1542		GO:0030154	GO_REF:nd	ND		P	transcription initiation factor iib-2	NA	NA	taxon:0	20141010	B2G
B2G	Locus_100_Transcript_1/1542 [organism=Suaeda fruticosa]	Locus_100_Transcript_1/9_Confidence_0.652_Length_2487|m.1542		GO:0040007	GO_REF:nd	ND		P	transcription initiation factor iib-2	NA	NA	taxon:0	20141010	B2G
B2G	Locus_100_Transcript_1/1542 [organism=Suaeda fruticosa]	Locus_100_Transcript_1/9_Confidence_0.652_Length_2487|m.1542		GO:0040011	GO_REF:nd	ND		P	transcription initiation factor iib-2	NA	NA	taxon:0	20141010	B2G
B2G	Locus_100_Transcript_1/1542 [organism=Suaeda fruticosa]	Locus_100_Transcript_1/9_Confidence_0.652_Length_2487|m.1542		GO:0008150	GO_REF:nd	ND		P	transcription initiation factor iib-2	NA	NA	taxon:0	20141010	B2G
B2G	Locus_100_Transcript_1/1542 [organism=Suaeda fruticosa]	Locus_100_Transcript_1/9_Confidence_0.652_Length_2487|m.1542		GO:0005737	GO_REF:nd	ND		C	transcription initiation factor iib-2	NA	NA	taxon:0	20141010	B2G
B2G	Locus_100_Transcript_1/1542 [organism=Suaeda fruticosa]	Locus_100_Transcript_1/9_Confidence_0.652_Length_2487|m.1542		GO:0005634	GO_REF:nd	ND		C	transcription initiation factor iib-2	NA	NA	taxon:0	20141010	B2G
B2G	Locus_100_Transcript_9/1546 [organism=Suaeda fruticosa]	Locus_100_Transcript_9/9_Confidence_0.652_Length_2570|m.1546		GO:0008134	GO_REF:nd	ND		F	transcription initiation factor iib-2-like	NA	NA	taxon:0	20141010	B2G
B2G	Locus_100_Transcript_9/1546 [organism=Suaeda fruticosa]	Locus_100_Transcript_9/9_Confidence_0.652_Length_2570|m.1546		GO:0034641	GO_REF:nd	ND		P	transcription initiation factor iib-2-like	NA	NA	taxon:0	20141010	B2G
B2G	Locus_100_Transcript_9/1546 [organism=Suaeda fruticosa]	Locus_100_Transcript_9/9_Confidence_0.652_Length_2570|m.1546		GO:0009058	GO_REF:nd	ND		P	transcription initiation factor iib-2-like	NA	NA	taxon:0	20141010	B2G
B2G	Locus_100_Transcript_9/1546 [organism=Suaeda fruticosa]	Locus_100_Transcript_9/9_Confidence_0.652_Length_2570|m.1546		GO:0006412	GO_REF:nd	ND		P	transcription initiation factor iib-2-like	NA	NA	taxon:0	20141010	B2G
B2G	Locus_100_Transcript_9/1546 [organism=Suaeda fruticosa]	Locus_100_Transcript_9/9_Confidence_0.652_Length_2570|m.1546		GO:0008135	GO_REF:nd	ND		F	transcription initiation factor iib-2-like	NA	NA	taxon:0	20141010	B2G
B2G	Locus_100_Transcript_9/1546 [organism=Suaeda fruticosa]	Locus_100_Transcript_9/9_Confidence_0.652_Length_2570|m.1546		GO:0043167	GO_REF:nd	ND		F	transcription initiation factor iib-2-like	NA	NA	taxon:0	20141010	B2G
B2G	Locus_101044_Transcript_1/83162 [organism=Suaeda fruticosa]	Locus_101044_Transcript_1/1_Confidence_1.000_Length_1063|m.83162		GO:0006259	GO_REF:nd	ND		P	polypepetide with reverse transcriptase and r domains	NA	NA	taxon:0	20141010	B2G
B2G	Locus_101044_Transcript_1/83162 [organism=Suaeda fruticosa]	Locus_101044_Transcript_1/1_Confidence_1.000_Length_1063|m.83162		GO:0003674	GO_REF:nd	ND		F	polypepetide with reverse transcriptase and r domains	NA	NA	taxon:0	20141010	B2G
B2G	Locus_101069_Transcript_1/83164 [organism=Suaeda fruticosa]	Locus_101069_Transcript_1/2_Confidence_0.667_Length_2201|m.83164		GO:0008150	GO_REF:nd	ND		P	mannose-1-phosphate -galactose:mannose-1-phosphate -galactose:glucose-1-phosphate -galactose:myoinositol-1-phosphate -1-phosphate guanylyltransferase	NA	NA	taxon:0	20141010	B2G
B2G	Locus_101069_Transcript_1/83164 [organism=Suaeda fruticosa]	Locus_101069_Transcript_1/2_Confidence_0.667_Length_2201|m.83164		GO:0016757	GO_REF:nd	ND		F	mannose-1-phosphate -galactose:mannose-1-phosphate -galactose:glucose-1-phosphate -galactose:myoinositol-1-phosphate -1-phosphate guanylyltransferase	NA	NA	taxon:0	20141010	B2G
B2G	Locus_10108_Transcript_5/16647 [organism=Suaeda fruticosa]	Locus_10108_Transcript_5/12_Confidence_0.321_Length_1958|m.16647		GO:0016779	GO_REF:nd	ND		F	phage-type rna polymerase	NA	NA	taxon:0	20141010	B2G
B2G	Locus_10108_Transcript_5/16647 [organism=Suaeda fruticosa]	Locus_10108_Transcript_5/12_Confidence_0.321_Length_1958|m.16647		GO:0003677	GO_REF:nd	ND		F	phage-type rna polymerase	NA	NA	taxon:0	20141010	B2G
B2G	Locus_10108_Transcript_5/16647 [organism=Suaeda fruticosa]	Locus_10108_Transcript_5/12_Confidence_0.321_Length_1958|m.16647		GO:0034641	GO_REF:nd	ND		P	phage-type rna polymerase	NA	NA	taxon:0	20141010	B2G
B2G	Locus_10108_Transcript_5/16647 [organism=Suaeda fruticosa]	Locus_10108_Transcript_5/12_Confidence_0.321_Length_1958|m.16647		GO:0009058	GO_REF:nd	ND		P	phage-type rna polymerase	NA	NA	taxon:0	20141010	B2G
B2G	Locus_10108_Transcript_5/16647 [organism=Suaeda fruticosa]	Locus_10108_Transcript_5/12_Confidence_0.321_Length_1958|m.16647		GO:0009536	GO_REF:nd	ND		C	phage-type rna polymerase	NA	NA	taxon:0	20141010	B2G
B2G	Locus_10108_Transcript_5/16647 [organism=Suaeda fruticosa]	Locus_10108_Transcript_5/12_Confidence_0.321_Length_1958|m.16647		GO:0005739	GO_REF:nd	ND		C	phage-type rna polymerase	NA	NA	taxon:0	20141010	B2G
B2G	Locus_10108_Transcript_6/16650 [organism=Suaeda fruticosa]	Locus_10108_Transcript_6/12_Confidence_0.333_Length_3069|m.16650		GO:0016779	GO_REF:nd	ND		F	dna-directed rna polymerase isoform 1	NA	NA	taxon:0	20141010	B2G
B2G	Locus_10108_Transcript_6/16650 [organism=Suaeda fruticosa]	Locus_10108_Transcript_6/12_Confidence_0.333_Length_3069|m.16650		GO:0003677	GO_REF:nd	ND		F	dna-directed rna polymerase isoform 1	NA	NA	taxon:0	20141010	B2G
B2G	Locus_10108_Transcript_6/16650 [organism=Suaeda fruticosa]	Locus_10108_Transcript_6/12_Confidence_0.333_Length_3069|m.16650		GO:0034641	GO_REF:nd	ND		P	dna-directed rna polymerase isoform 1	NA	NA	taxon:0	20141010	B2G
B2G	Locus_10108_Transcript_6/16650 [organism=Suaeda fruticosa]	Locus_10108_Transcript_6/12_Confidence_0.333_Length_3069|m.16650		GO:0009058	GO_REF:nd	ND		P	dna-directed rna polymerase isoform 1	NA	NA	taxon:0	20141010	B2G
B2G	Locus_10108_Transcript_6/16650 [organism=Suaeda fruticosa]	Locus_10108_Transcript_6/12_Confidence_0.333_Length_3069|m.16650		GO:0005739	GO_REF:nd	ND		C	dna-directed rna polymerase isoform 1	NA	NA	taxon:0	20141010	B2G
B2G	Locus_10108_Transcript_6/16649 [organism=Suaeda fruticosa]	Locus_10108_Transcript_6/12_Confidence_0.333_Length_3069|m.16649		GO:0016779	GO_REF:nd	ND		F	dna-directed rna polymerase family protein	NA	NA	taxon:0	20141010	B2G
B2G	Locus_10108_Transcript_6/16649 [organism=Suaeda fruticosa]	Locus_10108_Transcript_6/12_Confidence_0.333_Length_3069|m.16649		GO:0003677	GO_REF:nd	ND		F	dna-directed rna polymerase family protein	NA	NA	taxon:0	20141010	B2G
B2G	Locus_10108_Transcript_6/16649 [organism=Suaeda fruticosa]	Locus_10108_Transcript_6/12_Confidence_0.333_Length_3069|m.16649		GO:0034641	GO_REF:nd	ND		P	dna-directed rna polymerase family protein	NA	NA	taxon:0	20141010	B2G
B2G	Locus_10108_Transcript_6/16649 [organism=Suaeda fruticosa]	Locus_10108_Transcript_6/12_Confidence_0.333_Length_3069|m.16649		GO:0009058	GO_REF:nd	ND		P	dna-directed rna polymerase family protein	NA	NA	taxon:0	20141010	B2G
B2G	Locus_10108_Transcript_6/16648 [organism=Suaeda fruticosa]	Locus_10108_Transcript_6/12_Confidence_0.333_Length_3069|m.16648		GO:0016779	GO_REF:nd	ND		F	phage-type rna polymerase	NA	NA	taxon:0	20141010	B2G
B2G	Locus_10108_Transcript_6/16648 [organism=Suaeda fruticosa]	Locus_10108_Transcript_6/12_Confidence_0.333_Length_3069|m.16648		GO:0003677	GO_REF:nd	ND		F	phage-type rna polymerase	NA	NA	taxon:0	20141010	B2G
B2G	Locus_10108_Transcript_6/16648 [organism=Suaeda fruticosa]	Locus_10108_Transcript_6/12_Confidence_0.333_Length_3069|m.16648		GO:0034641	GO_REF:nd	ND		P	phage-type rna polymerase	NA	NA	taxon:0	20141010	B2G
B2G	Locus_10108_Transcript_6/16648 [organism=Suaeda fruticosa]	Locus_10108_Transcript_6/12_Confidence_0.333_Length_3069|m.16648		GO:0009058	GO_REF:nd	ND		P	phage-type rna polymerase	NA	NA	taxon:0	20141010	B2G
B2G	Locus_10108_Transcript_6/16648 [organism=Suaeda fruticosa]	Locus_10108_Transcript_6/12_Confidence_0.333_Length_3069|m.16648		GO:0009536	GO_REF:nd	ND		C	phage-type rna polymerase	NA	NA	taxon:0	20141010	B2G
B2G	Locus_10108_Transcript_6/16648 [organism=Suaeda fruticosa]	Locus_10108_Transcript_6/12_Confidence_0.333_Length_3069|m.16648		GO:0005739	GO_REF:nd	ND		C	phage-type rna polymerase	NA	NA	taxon:0	20141010	B2G
B2G	Locus_10108_Transcript_10/16657 [organism=Suaeda fruticosa]	Locus_10108_Transcript_10/12_Confidence_0.074_Length_2040|m.16657		GO:0005576	GO_REF:nd	ND		C	subtilisin-like protease-like isoform x2	NA	NA	taxon:0	20141010	B2G
B2G	Locus_10108_Transcript_10/16657 [organism=Suaeda fruticosa]	Locus_10108_Transcript_10/12_Confidence_0.074_Length_2040|m.16657		GO:0005575	GO_REF:nd	ND		C	subtilisin-like protease-like isoform x2	NA	NA	taxon:0	20141010	B2G
B2G	Locus_10108_Transcript_10/16657 [organism=Suaeda fruticosa]	Locus_10108_Transcript_10/12_Confidence_0.074_Length_2040|m.16657		GO:0005618	GO_REF:nd	ND		C	subtilisin-like protease-like isoform x2	NA	NA	taxon:0	20141010	B2G
B2G	Locus_10108_Transcript_10/16657 [organism=Suaeda fruticosa]	Locus_10108_Transcript_10/12_Confidence_0.074_Length_2040|m.16657		GO:0008150	GO_REF:nd	ND		P	subtilisin-like protease-like isoform x2	NA	NA	taxon:0	20141010	B2G
B2G	Locus_10108_Transcript_10/16657 [organism=Suaeda fruticosa]	Locus_10108_Transcript_10/12_Confidence_0.074_Length_2040|m.16657		GO:0008233	GO_REF:nd	ND		F	subtilisin-like protease-like isoform x2	NA	NA	taxon:0	20141010	B2G
B2G	Locus_10108_Transcript_11/16658 [organism=Suaeda fruticosa]	Locus_10108_Transcript_11/12_Confidence_0.296_Length_3094|m.16658		GO:0005576	GO_REF:nd	ND		C	subtilisin-like protease	NA	NA	taxon:0	20141010	B2G
B2G	Locus_10108_Transcript_11/16658 [organism=Suaeda fruticosa]	Locus_10108_Transcript_11/12_Confidence_0.296_Length_3094|m.16658		GO:0005575	GO_REF:nd	ND		C	subtilisin-like protease	NA	NA	taxon:0	20141010	B2G
B2G	Locus_10108_Transcript_11/16658 [organism=Suaeda fruticosa]	Locus_10108_Transcript_11/12_Confidence_0.296_Length_3094|m.16658		GO:0005618	GO_REF:nd	ND		C	subtilisin-like protease	NA	NA	taxon:0	20141010	B2G
B2G	Locus_10108_Transcript_11/16658 [organism=Suaeda fruticosa]	Locus_10108_Transcript_11/12_Confidence_0.296_Length_3094|m.16658		GO:0008150	GO_REF:nd	ND		P	subtilisin-like protease	NA	NA	taxon:0	20141010	B2G
B2G	Locus_10108_Transcript_11/16658 [organism=Suaeda fruticosa]	Locus_10108_Transcript_11/12_Confidence_0.296_Length_3094|m.16658		GO:0008233	GO_REF:nd	ND		F	subtilisin-like protease	NA	NA	taxon:0	20141010	B2G
B2G	Locus_10108_Transcript_9/16655 [organism=Suaeda fruticosa]	Locus_10108_Transcript_9/12_Confidence_0.173_Length_3948|m.16655		GO:0016779	GO_REF:nd	ND		F	dna-directed rna polymerase family protein	NA	NA	taxon:0	20141010	B2G
B2G	Locus_10108_Transcript_9/16655 [organism=Suaeda fruticosa]	Locus_10108_Transcript_9/12_Confidence_0.173_Length_3948|m.16655		GO:0003677	GO_REF:nd	ND		F	dna-directed rna polymerase family protein	NA	NA	taxon:0	20141010	B2G
B2G	Locus_10108_Transcript_9/16655 [organism=Suaeda fruticosa]	Locus_10108_Transcript_9/12_Confidence_0.173_Length_3948|m.16655		GO:0034641	GO_REF:nd	ND		P	dna-directed rna polymerase family protein	NA	NA	taxon:0	20141010	B2G
B2G	Locus_10108_Transcript_9/16655 [organism=Suaeda fruticosa]	Locus_10108_Transcript_9/12_Confidence_0.173_Length_3948|m.16655		GO:0009058	GO_REF:nd	ND		P	dna-directed rna polymerase family protein	NA	NA	taxon:0	20141010	B2G
B2G	Locus_10108_Transcript_9/16653 [organism=Suaeda fruticosa]	Locus_10108_Transcript_9/12_Confidence_0.173_Length_3948|m.16653		GO:0016779	GO_REF:nd	ND		F	dna-directed rna polymerase mitochondrial-like	NA	NA	taxon:0	20141010	B2G
B2G	Locus_10108_Transcript_9/16653 [organism=Suaeda fruticosa]	Locus_10108_Transcript_9/12_Confidence_0.173_Length_3948|m.16653		GO:0003677	GO_REF:nd	ND		F	dna-directed rna polymerase mitochondrial-like	NA	NA	taxon:0	20141010	B2G
B2G	Locus_10108_Transcript_9/16653 [organism=Suaeda fruticosa]	Locus_10108_Transcript_9/12_Confidence_0.173_Length_3948|m.16653		GO:0034641	GO_REF:nd	ND		P	dna-directed rna polymerase mitochondrial-like	NA	NA	taxon:0	20141010	B2G
B2G	Locus_10108_Transcript_9/16653 [organism=Suaeda fruticosa]	Locus_10108_Transcript_9/12_Confidence_0.173_Length_3948|m.16653		GO:0009058	GO_REF:nd	ND		P	dna-directed rna polymerase mitochondrial-like	NA	NA	taxon:0	20141010	B2G
B2G	Locus_10108_Transcript_9/16653 [organism=Suaeda fruticosa]	Locus_10108_Transcript_9/12_Confidence_0.173_Length_3948|m.16653		GO:0009536	GO_REF:nd	ND		C	dna-directed rna polymerase mitochondrial-like	NA	NA	taxon:0	20141010	B2G
B2G	Locus_10108_Transcript_9/16653 [organism=Suaeda fruticosa]	Locus_10108_Transcript_9/12_Confidence_0.173_Length_3948|m.16653		GO:0005739	GO_REF:nd	ND		C	dna-directed rna polymerase mitochondrial-like	NA	NA	taxon:0	20141010	B2G
B2G	Locus_10108_Transcript_9/16656 [organism=Suaeda fruticosa]	Locus_10108_Transcript_9/12_Confidence_0.173_Length_3948|m.16656		GO:0016779	GO_REF:nd	ND		F	dna-directed rna polymerase isoform 1	NA	NA	taxon:0	20141010	B2G
B2G	Locus_10108_Transcript_9/16656 [organism=Suaeda fruticosa]	Locus_10108_Transcript_9/12_Confidence_0.173_Length_3948|m.16656		GO:0003677	GO_REF:nd	ND		F	dna-directed rna polymerase isoform 1	NA	NA	taxon:0	20141010	B2G
B2G	Locus_10108_Transcript_9/16656 [organism=Suaeda fruticosa]	Locus_10108_Transcript_9/12_Confidence_0.173_Length_3948|m.16656		GO:0034641	GO_REF:nd	ND		P	dna-directed rna polymerase isoform 1	NA	NA	taxon:0	20141010	B2G
B2G	Locus_10108_Transcript_9/16656 [organism=Suaeda fruticosa]	Locus_10108_Transcript_9/12_Confidence_0.173_Length_3948|m.16656		GO:0009058	GO_REF:nd	ND		P	dna-directed rna polymerase isoform 1	NA	NA	taxon:0	20141010	B2G
B2G	Locus_10108_Transcript_9/16656 [organism=Suaeda fruticosa]	Locus_10108_Transcript_9/12_Confidence_0.173_Length_3948|m.16656		GO:0005739	GO_REF:nd	ND		C	dna-directed rna polymerase isoform 1	NA	NA	taxon:0	20141010	B2G
B2G	Locus_101092_Transcript_4/83173 [organism=Suaeda fruticosa]	Locus_101092_Transcript_4/5_Confidence_0.714_Length_2342|m.83173		GO:0003674	GO_REF:nd	ND		F	isocitrate dehydrogenase	NA	NA	taxon:0	20141010	B2G
B2G	Locus_101092_Transcript_4/83173 [organism=Suaeda fruticosa]	Locus_101092_Transcript_4/5_Confidence_0.714_Length_2342|m.83173		GO:0043167	GO_REF:nd	ND		F	isocitrate dehydrogenase	NA	NA	taxon:0	20141010	B2G
B2G	Locus_101092_Transcript_4/83173 [organism=Suaeda fruticosa]	Locus_101092_Transcript_4/5_Confidence_0.714_Length_2342|m.83173		GO:0034641	GO_REF:nd	ND		P	isocitrate dehydrogenase	NA	NA	taxon:0	20141010	B2G
B2G	Locus_101092_Transcript_4/83173 [organism=Suaeda fruticosa]	Locus_101092_Transcript_4/5_Confidence_0.714_Length_2342|m.83173		GO:0044281	GO_REF:nd	ND		P	isocitrate dehydrogenase	NA	NA	taxon:0	20141010	B2G
B2G	Locus_101092_Transcript_4/83173 [organism=Suaeda fruticosa]	Locus_101092_Transcript_4/5_Confidence_0.714_Length_2342|m.83173		GO:0051186	GO_REF:nd	ND		P	isocitrate dehydrogenase	NA	NA	taxon:0	20141010	B2G
B2G	Locus_101092_Transcript_4/83173 [organism=Suaeda fruticosa]	Locus_101092_Transcript_4/5_Confidence_0.714_Length_2342|m.83173		GO:0006950	GO_REF:nd	ND		P	isocitrate dehydrogenase	NA	NA	taxon:0	20141010	B2G
B2G	Locus_101092_Transcript_4/83173 [organism=Suaeda fruticosa]	Locus_101092_Transcript_4/5_Confidence_0.714_Length_2342|m.83173		GO:0005575	GO_REF:nd	ND		C	isocitrate dehydrogenase	NA	NA	taxon:0	20141010	B2G
B2G	Locus_101092_Transcript_4/83173 [organism=Suaeda fruticosa]	Locus_101092_Transcript_4/5_Confidence_0.714_Length_2342|m.83173		GO:0006091	GO_REF:nd	ND		P	isocitrate dehydrogenase	NA	NA	taxon:0	20141010	B2G
B2G	Locus_101092_Transcript_4/83173 [organism=Suaeda fruticosa]	Locus_101092_Transcript_4/5_Confidence_0.714_Length_2342|m.83173		GO:0016491	GO_REF:nd	ND		F	isocitrate dehydrogenase	NA	NA	taxon:0	20141010	B2G
B2G	Locus_101092_Transcript_4/83173 [organism=Suaeda fruticosa]	Locus_101092_Transcript_4/5_Confidence_0.714_Length_2342|m.83173		GO:0009536	GO_REF:nd	ND		C	isocitrate dehydrogenase	NA	NA	taxon:0	20141010	B2G
B2G	Locus_101092_Transcript_4/83173 [organism=Suaeda fruticosa]	Locus_101092_Transcript_4/5_Confidence_0.714_Length_2342|m.83173		GO:0008150	GO_REF:nd	ND		P	isocitrate dehydrogenase	NA	NA	taxon:0	20141010	B2G
B2G	Locus_101092_Transcript_4/83173 [organism=Suaeda fruticosa]	Locus_101092_Transcript_4/5_Confidence_0.714_Length_2342|m.83173		GO:0005886	GO_REF:nd	ND		C	isocitrate dehydrogenase	NA	NA	taxon:0	20141010	B2G
B2G	Locus_101092_Transcript_4/83173 [organism=Suaeda fruticosa]	Locus_101092_Transcript_4/5_Confidence_0.714_Length_2342|m.83173		GO:0005576	GO_REF:nd	ND		C	isocitrate dehydrogenase	NA	NA	taxon:0	20141010	B2G
B2G	Locus_101092_Transcript_4/83170 [organism=Suaeda fruticosa]	Locus_101092_Transcript_4/5_Confidence_0.714_Length_2342|m.83170		GO:0005975	GO_REF:nd	ND		P	isocitrate dehydrogenase	NA	NA	taxon:0	20141010	B2G
B2G	Locus_101092_Transcript_4/83170 [organism=Suaeda fruticosa]	Locus_101092_Transcript_4/5_Confidence_0.714_Length_2342|m.83170		GO:0044281	GO_REF:nd	ND		P	isocitrate dehydrogenase	NA	NA	taxon:0	20141010	B2G
B2G	Locus_101092_Transcript_4/83170 [organism=Suaeda fruticosa]	Locus_101092_Transcript_4/5_Confidence_0.714_Length_2342|m.83170		GO:0003674	GO_REF:nd	ND		F	isocitrate dehydrogenase	NA	NA	taxon:0	20141010	B2G
B2G	Locus_101092_Transcript_4/83170 [organism=Suaeda fruticosa]	Locus_101092_Transcript_4/5_Confidence_0.714_Length_2342|m.83170		GO:0043167	GO_REF:nd	ND		F	isocitrate dehydrogenase	NA	NA	taxon:0	20141010	B2G
B2G	Locus_101092_Transcript_4/83170 [organism=Suaeda fruticosa]	Locus_101092_Transcript_4/5_Confidence_0.714_Length_2342|m.83170		GO:0034641	GO_REF:nd	ND		P	isocitrate dehydrogenase	NA	NA	taxon:0	20141010	B2G
B2G	Locus_101092_Transcript_4/83170 [organism=Suaeda fruticosa]	Locus_101092_Transcript_4/5_Confidence_0.714_Length_2342|m.83170		GO:0051186	GO_REF:nd	ND		P	isocitrate dehydrogenase	NA	NA	taxon:0	20141010	B2G
B2G	Locus_101092_Transcript_4/83170 [organism=Suaeda fruticosa]	Locus_101092_Transcript_4/5_Confidence_0.714_Length_2342|m.83170		GO:0006950	GO_REF:nd	ND		P	isocitrate dehydrogenase	NA	NA	taxon:0	20141010	B2G
B2G	Locus_101092_Transcript_4/83170 [organism=Suaeda fruticosa]	Locus_101092_Transcript_4/5_Confidence_0.714_Length_2342|m.83170		GO:0005575	GO_REF:nd	ND		C	isocitrate dehydrogenase	NA	NA	taxon:0	20141010	B2G
B2G	Locus_101092_Transcript_4/83170 [organism=Suaeda fruticosa]	Locus_101092_Transcript_4/5_Confidence_0.714_Length_2342|m.83170		GO:0006091	GO_REF:nd	ND		P	isocitrate dehydrogenase	NA	NA	taxon:0	20141010	B2G
B2G	Locus_101092_Transcript_4/83170 [organism=Suaeda fruticosa]	Locus_101092_Transcript_4/5_Confidence_0.714_Length_2342|m.83170		GO:0016491	GO_REF:nd	ND		F	isocitrate dehydrogenase	NA	NA	taxon:0	20141010	B2G
B2G	Locus_101092_Transcript_4/83170 [organism=Suaeda fruticosa]	Locus_101092_Transcript_4/5_Confidence_0.714_Length_2342|m.83170		GO:0009536	GO_REF:nd	ND		C	isocitrate dehydrogenase	NA	NA	taxon:0	20141010	B2G
B2G	Locus_101092_Transcript_4/83170 [organism=Suaeda fruticosa]	Locus_101092_Transcript_4/5_Confidence_0.714_Length_2342|m.83170		GO:0008150	GO_REF:nd	ND		P	isocitrate dehydrogenase	NA	NA	taxon:0	20141010	B2G
B2G	Locus_101092_Transcript_4/83170 [organism=Suaeda fruticosa]	Locus_101092_Transcript_4/5_Confidence_0.714_Length_2342|m.83170		GO:0005886	GO_REF:nd	ND		C	isocitrate dehydrogenase	NA	NA	taxon:0	20141010	B2G
B2G	Locus_101092_Transcript_4/83170 [organism=Suaeda fruticosa]	Locus_101092_Transcript_4/5_Confidence_0.714_Length_2342|m.83170		GO:0005576	GO_REF:nd	ND		C	isocitrate dehydrogenase	NA	NA	taxon:0	20141010	B2G
B2G	Locus_101092_Transcript_5/83174 [organism=Suaeda fruticosa]	Locus_101092_Transcript_5/5_Confidence_0.714_Length_2254|m.83174		GO:0005975	GO_REF:nd	ND		P	isocitrate dehydrogenase	NA	NA	taxon:0	20141010	B2G
B2G	Locus_101092_Transcript_5/83174 [organism=Suaeda fruticosa]	Locus_101092_Transcript_5/5_Confidence_0.714_Length_2254|m.83174		GO:0044281	GO_REF:nd	ND		P	isocitrate dehydrogenase	NA	NA	taxon:0	20141010	B2G
B2G	Locus_101092_Transcript_5/83174 [organism=Suaeda fruticosa]	Locus_101092_Transcript_5/5_Confidence_0.714_Length_2254|m.83174		GO:0003674	GO_REF:nd	ND		F	isocitrate dehydrogenase	NA	NA	taxon:0	20141010	B2G
B2G	Locus_101092_Transcript_5/83174 [organism=Suaeda fruticosa]	Locus_101092_Transcript_5/5_Confidence_0.714_Length_2254|m.83174		GO:0043167	GO_REF:nd	ND		F	isocitrate dehydrogenase	NA	NA	taxon:0	20141010	B2G
B2G	Locus_101092_Transcript_5/83174 [organism=Suaeda fruticosa]	Locus_101092_Transcript_5/5_Confidence_0.714_Length_2254|m.83174		GO:0034641	GO_REF:nd	ND		P	isocitrate dehydrogenase	NA	NA	taxon:0	20141010	B2G
B2G	Locus_101092_Transcript_5/83174 [organism=Suaeda fruticosa]	Locus_101092_Transcript_5/5_Confidence_0.714_Length_2254|m.83174		GO:0051186	GO_REF:nd	ND		P	isocitrate dehydrogenase	NA	NA	taxon:0	20141010	B2G
B2G	Locus_101092_Transcript_5/83174 [organism=Suaeda fruticosa]	Locus_101092_Transcript_5/5_Confidence_0.714_Length_2254|m.83174		GO:0006950	GO_REF:nd	ND		P	isocitrate dehydrogenase	NA	NA	taxon:0	20141010	B2G
B2G	Locus_101092_Transcript_5/83174 [organism=Suaeda fruticosa]	Locus_101092_Transcript_5/5_Confidence_0.714_Length_2254|m.83174		GO:0005575	GO_REF:nd	ND		C	isocitrate dehydrogenase	NA	NA	taxon:0	20141010	B2G
B2G	Locus_101092_Transcript_5/83174 [organism=Suaeda fruticosa]	Locus_101092_Transcript_5/5_Confidence_0.714_Length_2254|m.83174		GO:0006091	GO_REF:nd	ND		P	isocitrate dehydrogenase	NA	NA	taxon:0	20141010	B2G
B2G	Locus_101092_Transcript_5/83174 [organism=Suaeda fruticosa]	Locus_101092_Transcript_5/5_Confidence_0.714_Length_2254|m.83174		GO:0016491	GO_REF:nd	ND		F	isocitrate dehydrogenase	NA	NA	taxon:0	20141010	B2G
B2G	Locus_101092_Transcript_5/83174 [organism=Suaeda fruticosa]	Locus_101092_Transcript_5/5_Confidence_0.714_Length_2254|m.83174		GO:0009536	GO_REF:nd	ND		C	isocitrate dehydrogenase	NA	NA	taxon:0	20141010	B2G
B2G	Locus_101092_Transcript_5/83174 [organism=Suaeda fruticosa]	Locus_101092_Transcript_5/5_Confidence_0.714_Length_2254|m.83174		GO:0008150	GO_REF:nd	ND		P	isocitrate dehydrogenase	NA	NA	taxon:0	20141010	B2G
B2G	Locus_101092_Transcript_5/83174 [organism=Suaeda fruticosa]	Locus_101092_Transcript_5/5_Confidence_0.714_Length_2254|m.83174		GO:0005886	GO_REF:nd	ND		C	isocitrate dehydrogenase	NA	NA	taxon:0	20141010	B2G
B2G	Locus_101092_Transcript_5/83174 [organism=Suaeda fruticosa]	Locus_101092_Transcript_5/5_Confidence_0.714_Length_2254|m.83174		GO:0005576	GO_REF:nd	ND		C	isocitrate dehydrogenase	NA	NA	taxon:0	20141010	B2G
B2G	Locus_101136_Transcript_1/83184 [organism=Suaeda fruticosa]	Locus_101136_Transcript_1/1_Confidence_1.000_Length_1171|m.83184		GO:0003674	GO_REF:nd	ND		F	transaldolase isoform 2	NA	NA	taxon:0	20141010	B2G
B2G	Locus_101136_Transcript_1/83184 [organism=Suaeda fruticosa]	Locus_101136_Transcript_1/1_Confidence_1.000_Length_1171|m.83184		GO:0005975	GO_REF:nd	ND		P	transaldolase isoform 2	NA	NA	taxon:0	20141010	B2G
B2G	Locus_101129_Transcript_1/83181 [organism=Suaeda fruticosa]	Locus_101129_Transcript_1/1_Confidence_1.000_Length_1377|m.83181		GO:0003674	GO_REF:nd	ND		F	triglyceride lipases isoform 1	NA	NA	taxon:0	20141010	B2G
B2G	Locus_101168_Transcript_1/83188 [organism=Suaeda fruticosa]	Locus_101168_Transcript_1/2_Confidence_0.667_Length_670|m.83188		GO:0055085	GO_REF:nd	ND		P	vacuolar atp synthase 21 kda proteolipid subunit	NA	NA	taxon:0	20141010	B2G
B2G	Locus_101168_Transcript_1/83188 [organism=Suaeda fruticosa]	Locus_101168_Transcript_1/2_Confidence_0.667_Length_670|m.83188		GO:0005773	GO_REF:nd	ND		C	vacuolar atp synthase 21 kda proteolipid subunit	NA	NA	taxon:0	20141010	B2G
B2G	Locus_101168_Transcript_1/83188 [organism=Suaeda fruticosa]	Locus_101168_Transcript_1/2_Confidence_0.667_Length_670|m.83188		GO:0043234	GO_REF:nd	ND		C	vacuolar atp synthase 21 kda proteolipid subunit	NA	NA	taxon:0	20141010	B2G
B2G	Locus_101168_Transcript_1/83188 [organism=Suaeda fruticosa]	Locus_101168_Transcript_1/2_Confidence_0.667_Length_670|m.83188		GO:0022857	GO_REF:nd	ND		F	vacuolar atp synthase 21 kda proteolipid subunit	NA	NA	taxon:0	20141010	B2G
B2G	Locus_101168_Transcript_1/83188 [organism=Suaeda fruticosa]	Locus_101168_Transcript_1/2_Confidence_0.667_Length_670|m.83188		GO:0005575	GO_REF:nd	ND		C	vacuolar atp synthase 21 kda proteolipid subunit	NA	NA	taxon:0	20141010	B2G
B2G	Locus_101177_Transcript_1/83190 [organism=Suaeda fruticosa]	Locus_101177_Transcript_1/2_Confidence_0.750_Length_1342|m.83190		GO:0034641	GO_REF:nd	ND		P	integrase-type dna-binding superfamily protein	NA	NA	taxon:0	20141010	B2G
B2G	Locus_101177_Transcript_1/83190 [organism=Suaeda fruticosa]	Locus_101177_Transcript_1/2_Confidence_0.750_Length_1342|m.83190		GO:0009058	GO_REF:nd	ND		P	integrase-type dna-binding superfamily protein	NA	NA	taxon:0	20141010	B2G
B2G	Locus_101177_Transcript_1/83190 [organism=Suaeda fruticosa]	Locus_101177_Transcript_1/2_Confidence_0.750_Length_1342|m.83190		GO:0001071	GO_REF:nd	ND		F	integrase-type dna-binding superfamily protein	NA	NA	taxon:0	20141010	B2G
B2G	Locus_101177_Transcript_1/83190 [organism=Suaeda fruticosa]	Locus_101177_Transcript_1/2_Confidence_0.750_Length_1342|m.83190		GO:0003677	GO_REF:nd	ND		F	integrase-type dna-binding superfamily protein	NA	NA	taxon:0	20141010	B2G
B2G	Locus_101177_Transcript_1/83190 [organism=Suaeda fruticosa]	Locus_101177_Transcript_1/2_Confidence_0.750_Length_1342|m.83190		GO:0005634	GO_REF:nd	ND		C	integrase-type dna-binding superfamily protein	NA	NA	taxon:0	20141010	B2G
B2G	Locus_101187_Transcript_1/83191 [organism=Suaeda fruticosa]	Locus_101187_Transcript_1/1_Confidence_1.000_Length_419|m.83191		GO:0003674	GO_REF:nd	ND		F	PREDICTED: uncharacterized protein LOC101505881	NA	NA	taxon:0	20141010	B2G
B2G	Locus_101188_Transcript_1/83192 [organism=Suaeda fruticosa]	Locus_101188_Transcript_1/2_Confidence_0.750_Length_1535|m.83192		GO:0005576	GO_REF:nd	ND		C	probable polygalacturonase-like	NA	NA	taxon:0	20141010	B2G
B2G	Locus_101188_Transcript_1/83192 [organism=Suaeda fruticosa]	Locus_101188_Transcript_1/2_Confidence_0.750_Length_1535|m.83192		GO:0016798	GO_REF:nd	ND		F	probable polygalacturonase-like	NA	NA	taxon:0	20141010	B2G
B2G	Locus_101188_Transcript_1/83192 [organism=Suaeda fruticosa]	Locus_101188_Transcript_1/2_Confidence_0.750_Length_1535|m.83192		GO:0005975	GO_REF:nd	ND		P	probable polygalacturonase-like	NA	NA	taxon:0	20141010	B2G
B2G	Locus_1011_Transcript_4/3297 [organism=Suaeda fruticosa]	Locus_1011_Transcript_4/10_Confidence_0.087_Length_816|m.3297		GO:0004518	GO_REF:nd	ND		F	orf764 gene product	NA	NA	taxon:0	20141010	B2G
B2G	Locus_1011_Transcript_4/3297 [organism=Suaeda fruticosa]	Locus_1011_Transcript_4/10_Confidence_0.087_Length_816|m.3297		GO:0016779	GO_REF:nd	ND		F	orf764 gene product	NA	NA	taxon:0	20141010	B2G
B2G	Locus_1011_Transcript_4/3297 [organism=Suaeda fruticosa]	Locus_1011_Transcript_4/10_Confidence_0.087_Length_816|m.3297		GO:0009058	GO_REF:nd	ND		P	orf764 gene product	NA	NA	taxon:0	20141010	B2G
B2G	Locus_1011_Transcript_4/3297 [organism=Suaeda fruticosa]	Locus_1011_Transcript_4/10_Confidence_0.087_Length_816|m.3297		GO:0006259	GO_REF:nd	ND		P	orf764 gene product	NA	NA	taxon:0	20141010	B2G
B2G	Locus_1011_Transcript_4/3297 [organism=Suaeda fruticosa]	Locus_1011_Transcript_4/10_Confidence_0.087_Length_816|m.3297		GO:0003723	GO_REF:nd	ND		F	orf764 gene product	NA	NA	taxon:0	20141010	B2G
B2G	Locus_1011_Transcript_4/3297 [organism=Suaeda fruticosa]	Locus_1011_Transcript_4/10_Confidence_0.087_Length_816|m.3297		GO:0034641	GO_REF:nd	ND		P	orf764 gene product	NA	NA	taxon:0	20141010	B2G
B2G	Locus_1011_Transcript_4/3297 [organism=Suaeda fruticosa]	Locus_1011_Transcript_4/10_Confidence_0.087_Length_816|m.3297		GO:0005739	GO_REF:nd	ND		C	orf764 gene product	NA	NA	taxon:0	20141010	B2G
B2G	Locus_101223_Transcript_1/83200 [organism=Suaeda fruticosa]	Locus_101223_Transcript_1/2_Confidence_0.857_Length_674|m.83200		GO:0008289	GO_REF:nd	ND		F	lipid transfer protein	NA	NA	taxon:0	20141010	B2G
B2G	Locus_101223_Transcript_1/83200 [organism=Suaeda fruticosa]	Locus_101223_Transcript_1/2_Confidence_0.857_Length_674|m.83200		GO:0006810	GO_REF:nd	ND		P	lipid transfer protein	NA	NA	taxon:0	20141010	B2G
B2G	Locus_101246_Transcript_1/83207 [organism=Suaeda fruticosa]	Locus_101246_Transcript_1/3_Confidence_0.714_Length_1500|m.83207		GO:0008233	GO_REF:nd	ND		F	josephin-like protein	NA	NA	taxon:0	20141010	B2G
B2G	Locus_101246_Transcript_1/83207 [organism=Suaeda fruticosa]	Locus_101246_Transcript_1/3_Confidence_0.714_Length_1500|m.83207		GO:0008150	GO_REF:nd	ND		P	josephin-like protein	NA	NA	taxon:0	20141010	B2G
B2G	Locus_101257_Transcript_1/83210 [organism=Suaeda fruticosa]	Locus_101257_Transcript_1/1_Confidence_1.000_Length_892|m.83210		GO:0005622	GO_REF:nd	ND		C	60s ribosomal protein l12	NA	NA	taxon:0	20141010	B2G
B2G	Locus_10129_Transcript_11/16674 [organism=Suaeda fruticosa]	Locus_10129_Transcript_11/17_Confidence_0.097_Length_1754|m.16674		GO:0003677	GO_REF:nd	ND		F	PREDICTED: uncharacterized protein LOC102662078	NA	NA	taxon:0	20141010	B2G
B2G	Locus_10129_Transcript_11/16674 [organism=Suaeda fruticosa]	Locus_10129_Transcript_11/17_Confidence_0.097_Length_1754|m.16674		GO:0003674	GO_REF:nd	ND		F	PREDICTED: uncharacterized protein LOC102662078	NA	NA	taxon:0	20141010	B2G
B2G	Locus_10129_Transcript_13/16677 [organism=Suaeda fruticosa]	Locus_10129_Transcript_13/17_Confidence_0.129_Length_1884|m.16677		GO:0003677	GO_REF:nd	ND		F	PREDICTED: uncharacterized protein LOC102662078	NA	NA	taxon:0	20141010	B2G
B2G	Locus_10129_Transcript_13/16677 [organism=Suaeda fruticosa]	Locus_10129_Transcript_13/17_Confidence_0.129_Length_1884|m.16677		GO:0003674	GO_REF:nd	ND		F	PREDICTED: uncharacterized protein LOC102662078	NA	NA	taxon:0	20141010	B2G
B2G	Locus_10129_Transcript_16/16684 [organism=Suaeda fruticosa]	Locus_10129_Transcript_16/17_Confidence_0.108_Length_3840|m.16684		GO:0003674	GO_REF:nd	ND		F	protein trigalactosyldiacylglycerol chloroplastic-like isoform x1	NA	NA	taxon:0	20141010	B2G
B2G	Locus_10129_Transcript_16/16684 [organism=Suaeda fruticosa]	Locus_10129_Transcript_16/17_Confidence_0.108_Length_3840|m.16684		GO:0009536	GO_REF:nd	ND		C	protein trigalactosyldiacylglycerol chloroplastic-like isoform x1	NA	NA	taxon:0	20141010	B2G
B2G	Locus_10129_Transcript_16/16684 [organism=Suaeda fruticosa]	Locus_10129_Transcript_16/17_Confidence_0.108_Length_3840|m.16684		GO:0006810	GO_REF:nd	ND		P	protein trigalactosyldiacylglycerol chloroplastic-like isoform x1	NA	NA	taxon:0	20141010	B2G
B2G	Locus_10130_Transcript_1/16689 [organism=Suaeda fruticosa]	Locus_10130_Transcript_1/1_Confidence_1.000_Length_1663|m.16689		GO:0008150	GO_REF:nd	ND		P	nad -binding rossmann-fold superfamily protein	NA	NA	taxon:0	20141010	B2G
B2G	Locus_10130_Transcript_1/16689 [organism=Suaeda fruticosa]	Locus_10130_Transcript_1/1_Confidence_1.000_Length_1663|m.16689		GO:0016491	GO_REF:nd	ND		F	nad -binding rossmann-fold superfamily protein	NA	NA	taxon:0	20141010	B2G
B2G	Locus_101344_Transcript_1/83229 [organism=Suaeda fruticosa]	Locus_101344_Transcript_1/1_Confidence_1.000_Length_1466|m.83229		GO:0006259	GO_REF:nd	ND		P	helicase-related family protein	NA	NA	taxon:0	20141010	B2G
B2G	Locus_101344_Transcript_1/83229 [organism=Suaeda fruticosa]	Locus_101344_Transcript_1/1_Confidence_1.000_Length_1466|m.83229		GO:0005739	GO_REF:nd	ND		C	helicase-related family protein	NA	NA	taxon:0	20141010	B2G
B2G	Locus_101344_Transcript_1/83229 [organism=Suaeda fruticosa]	Locus_101344_Transcript_1/1_Confidence_1.000_Length_1466|m.83229		GO:0004386	GO_REF:nd	ND		F	helicase-related family protein	NA	NA	taxon:0	20141010	B2G
B2G	Locus_101344_Transcript_1/83229 [organism=Suaeda fruticosa]	Locus_101344_Transcript_1/1_Confidence_1.000_Length_1466|m.83229		GO:0016887	GO_REF:nd	ND		F	helicase-related family protein	NA	NA	taxon:0	20141010	B2G
B2G	Locus_101344_Transcript_1/83229 [organism=Suaeda fruticosa]	Locus_101344_Transcript_1/1_Confidence_1.000_Length_1466|m.83229		GO:0034655	GO_REF:nd	ND		P	helicase-related family protein	NA	NA	taxon:0	20141010	B2G
B2G	Locus_101344_Transcript_1/83229 [organism=Suaeda fruticosa]	Locus_101344_Transcript_1/1_Confidence_1.000_Length_1466|m.83229		GO:0044281	GO_REF:nd	ND		P	helicase-related family protein	NA	NA	taxon:0	20141010	B2G
B2G	Locus_101344_Transcript_1/83229 [organism=Suaeda fruticosa]	Locus_101344_Transcript_1/1_Confidence_1.000_Length_1466|m.83229		GO:0003677	GO_REF:nd	ND		F	helicase-related family protein	NA	NA	taxon:0	20141010	B2G
B2G	Locus_101344_Transcript_1/83229 [organism=Suaeda fruticosa]	Locus_101344_Transcript_1/1_Confidence_1.000_Length_1466|m.83229		GO:0043167	GO_REF:nd	ND		F	helicase-related family protein	NA	NA	taxon:0	20141010	B2G
B2G	Locus_101344_Transcript_1/83229 [organism=Suaeda fruticosa]	Locus_101344_Transcript_1/1_Confidence_1.000_Length_1466|m.83229		GO:0005634	GO_REF:nd	ND		C	helicase-related family protein	NA	NA	taxon:0	20141010	B2G
B2G	Locus_101361_Transcript_1/83233 [organism=Suaeda fruticosa]	Locus_101361_Transcript_1/1_Confidence_1.000_Length_1634|m.83233		GO:0000003	GO_REF:nd	ND		P	3-ketoacyl- synthase 6	NA	NA	taxon:0	20141010	B2G
B2G	Locus_101361_Transcript_1/83233 [organism=Suaeda fruticosa]	Locus_101361_Transcript_1/1_Confidence_1.000_Length_1634|m.83233		GO:0048856	GO_REF:nd	ND		P	3-ketoacyl- synthase 6	NA	NA	taxon:0	20141010	B2G
B2G	Locus_101361_Transcript_1/83233 [organism=Suaeda fruticosa]	Locus_101361_Transcript_1/1_Confidence_1.000_Length_1634|m.83233		GO:0009058	GO_REF:nd	ND		P	3-ketoacyl- synthase 6	NA	NA	taxon:0	20141010	B2G
B2G	Locus_101361_Transcript_1/83233 [organism=Suaeda fruticosa]	Locus_101361_Transcript_1/1_Confidence_1.000_Length_1634|m.83233		GO:0044281	GO_REF:nd	ND		P	3-ketoacyl- synthase 6	NA	NA	taxon:0	20141010	B2G
B2G	Locus_101361_Transcript_1/83233 [organism=Suaeda fruticosa]	Locus_101361_Transcript_1/1_Confidence_1.000_Length_1634|m.83233		GO:0006629	GO_REF:nd	ND		P	3-ketoacyl- synthase 6	NA	NA	taxon:0	20141010	B2G
B2G	Locus_101361_Transcript_1/83233 [organism=Suaeda fruticosa]	Locus_101361_Transcript_1/1_Confidence_1.000_Length_1634|m.83233		GO:0008150	GO_REF:nd	ND		P	3-ketoacyl- synthase 6	NA	NA	taxon:0	20141010	B2G
B2G	Locus_101361_Transcript_1/83233 [organism=Suaeda fruticosa]	Locus_101361_Transcript_1/1_Confidence_1.000_Length_1634|m.83233		GO:0006950	GO_REF:nd	ND		P	3-ketoacyl- synthase 6	NA	NA	taxon:0	20141010	B2G
B2G	Locus_101361_Transcript_1/83233 [organism=Suaeda fruticosa]	Locus_101361_Transcript_1/1_Confidence_1.000_Length_1634|m.83233		GO:0016746	GO_REF:nd	ND		F	3-ketoacyl- synthase 6	NA	NA	taxon:0	20141010	B2G
B2G	Locus_101361_Transcript_1/83233 [organism=Suaeda fruticosa]	Locus_101361_Transcript_1/1_Confidence_1.000_Length_1634|m.83233		GO:0000902	GO_REF:nd	ND		P	3-ketoacyl- synthase 6	NA	NA	taxon:0	20141010	B2G
B2G	Locus_101361_Transcript_1/83233 [organism=Suaeda fruticosa]	Locus_101361_Transcript_1/1_Confidence_1.000_Length_1634|m.83233		GO:0040007	GO_REF:nd	ND		P	3-ketoacyl- synthase 6	NA	NA	taxon:0	20141010	B2G
B2G	Locus_101361_Transcript_1/83233 [organism=Suaeda fruticosa]	Locus_101361_Transcript_1/1_Confidence_1.000_Length_1634|m.83233		GO:0005575	GO_REF:nd	ND		C	3-ketoacyl- synthase 6	NA	NA	taxon:0	20141010	B2G
B2G	Locus_101361_Transcript_1/83233 [organism=Suaeda fruticosa]	Locus_101361_Transcript_1/1_Confidence_1.000_Length_1634|m.83233		GO:0005783	GO_REF:nd	ND		C	3-ketoacyl- synthase 6	NA	NA	taxon:0	20141010	B2G
B2G	Locus_101407_Transcript_1/83243 [organism=Suaeda fruticosa]	Locus_101407_Transcript_1/1_Confidence_1.000_Length_644|m.83243		GO:0004386	GO_REF:nd	ND		F	endoribonuclease dicer homolog 1-like	NA	NA	taxon:0	20141010	B2G
B2G	Locus_101407_Transcript_1/83243 [organism=Suaeda fruticosa]	Locus_101407_Transcript_1/1_Confidence_1.000_Length_644|m.83243		GO:0003723	GO_REF:nd	ND		F	endoribonuclease dicer homolog 1-like	NA	NA	taxon:0	20141010	B2G
B2G	Locus_101407_Transcript_1/83243 [organism=Suaeda fruticosa]	Locus_101407_Transcript_1/1_Confidence_1.000_Length_644|m.83243		GO:0034641	GO_REF:nd	ND		P	endoribonuclease dicer homolog 1-like	NA	NA	taxon:0	20141010	B2G
B2G	Locus_101407_Transcript_1/83243 [organism=Suaeda fruticosa]	Locus_101407_Transcript_1/1_Confidence_1.000_Length_644|m.83243		GO:0043167	GO_REF:nd	ND		F	endoribonuclease dicer homolog 1-like	NA	NA	taxon:0	20141010	B2G
B2G	Locus_101407_Transcript_1/83243 [organism=Suaeda fruticosa]	Locus_101407_Transcript_1/1_Confidence_1.000_Length_644|m.83243		GO:0004518	GO_REF:nd	ND		F	endoribonuclease dicer homolog 1-like	NA	NA	taxon:0	20141010	B2G
B2G	Locus_10140_Transcript_2/16696 [organism=Suaeda fruticosa]	Locus_10140_Transcript_2/10_Confidence_0.538_Length_5410|m.16696		GO:0043167	GO_REF:nd	ND		F	indole-3-acetaldehyde oxidase-like	NA	NA	taxon:0	20141010	B2G
B2G	Locus_10140_Transcript_2/16696 [organism=Suaeda fruticosa]	Locus_10140_Transcript_2/10_Confidence_0.538_Length_5410|m.16696		GO:0016491	GO_REF:nd	ND		F	indole-3-acetaldehyde oxidase-like	NA	NA	taxon:0	20141010	B2G
B2G	Locus_10140_Transcript_2/16696 [organism=Suaeda fruticosa]	Locus_10140_Transcript_2/10_Confidence_0.538_Length_5410|m.16696		GO:0003674	GO_REF:nd	ND		F	indole-3-acetaldehyde oxidase-like	NA	NA	taxon:0	20141010	B2G
B2G	Locus_10140_Transcript_2/16696 [organism=Suaeda fruticosa]	Locus_10140_Transcript_2/10_Confidence_0.538_Length_5410|m.16696		GO:0008150	GO_REF:nd	ND		P	indole-3-acetaldehyde oxidase-like	NA	NA	taxon:0	20141010	B2G
B2G	Locus_10140_Transcript_5/16697 [organism=Suaeda fruticosa]	Locus_10140_Transcript_5/10_Confidence_0.487_Length_3800|m.16697		GO:0043167	GO_REF:nd	ND		F	aldehyde oxidase 4-like	NA	NA	taxon:0	20141010	B2G
B2G	Locus_10140_Transcript_5/16697 [organism=Suaeda fruticosa]	Locus_10140_Transcript_5/10_Confidence_0.487_Length_3800|m.16697		GO:0003674	GO_REF:nd	ND		F	aldehyde oxidase 4-like	NA	NA	taxon:0	20141010	B2G
B2G	Locus_10140_Transcript_5/16697 [organism=Suaeda fruticosa]	Locus_10140_Transcript_5/10_Confidence_0.487_Length_3800|m.16697		GO:0016491	GO_REF:nd	ND		F	aldehyde oxidase 4-like	NA	NA	taxon:0	20141010	B2G
B2G	Locus_10140_Transcript_5/16697 [organism=Suaeda fruticosa]	Locus_10140_Transcript_5/10_Confidence_0.487_Length_3800|m.16697		GO:0008150	GO_REF:nd	ND		P	aldehyde oxidase 4-like	NA	NA	taxon:0	20141010	B2G
B2G	Locus_10140_Transcript_5/16698 [organism=Suaeda fruticosa]	Locus_10140_Transcript_5/10_Confidence_0.487_Length_3800|m.16698		GO:0043167	GO_REF:nd	ND		F	indole-3-acetaldehyde oxidase-like	NA	NA	taxon:0	20141010	B2G
B2G	Locus_10140_Transcript_5/16698 [organism=Suaeda fruticosa]	Locus_10140_Transcript_5/10_Confidence_0.487_Length_3800|m.16698		GO:0016491	GO_REF:nd	ND		F	indole-3-acetaldehyde oxidase-like	NA	NA	taxon:0	20141010	B2G
B2G	Locus_10140_Transcript_5/16698 [organism=Suaeda fruticosa]	Locus_10140_Transcript_5/10_Confidence_0.487_Length_3800|m.16698		GO:0003674	GO_REF:nd	ND		F	indole-3-acetaldehyde oxidase-like	NA	NA	taxon:0	20141010	B2G
B2G	Locus_10140_Transcript_5/16698 [organism=Suaeda fruticosa]	Locus_10140_Transcript_5/10_Confidence_0.487_Length_3800|m.16698		GO:0008150	GO_REF:nd	ND		P	indole-3-acetaldehyde oxidase-like	NA	NA	taxon:0	20141010	B2G
B2G	Locus_10140_Transcript_8/16701 [organism=Suaeda fruticosa]	Locus_10140_Transcript_8/10_Confidence_0.538_Length_5593|m.16701		GO:0043167	GO_REF:nd	ND		F	indole-3-acetaldehyde oxidase-like	NA	NA	taxon:0	20141010	B2G
B2G	Locus_10140_Transcript_8/16701 [organism=Suaeda fruticosa]	Locus_10140_Transcript_8/10_Confidence_0.538_Length_5593|m.16701		GO:0016491	GO_REF:nd	ND		F	indole-3-acetaldehyde oxidase-like	NA	NA	taxon:0	20141010	B2G
B2G	Locus_10140_Transcript_8/16701 [organism=Suaeda fruticosa]	Locus_10140_Transcript_8/10_Confidence_0.538_Length_5593|m.16701		GO:0003674	GO_REF:nd	ND		F	indole-3-acetaldehyde oxidase-like	NA	NA	taxon:0	20141010	B2G
B2G	Locus_10140_Transcript_8/16701 [organism=Suaeda fruticosa]	Locus_10140_Transcript_8/10_Confidence_0.538_Length_5593|m.16701		GO:0008150	GO_REF:nd	ND		P	indole-3-acetaldehyde oxidase-like	NA	NA	taxon:0	20141010	B2G
B2G	Locus_10140_Transcript_8/16700 [organism=Suaeda fruticosa]	Locus_10140_Transcript_8/10_Confidence_0.538_Length_5593|m.16700		GO:0043167	GO_REF:nd	ND		F	aldehyde oxidase 4-like	NA	NA	taxon:0	20141010	B2G
B2G	Locus_10140_Transcript_8/16700 [organism=Suaeda fruticosa]	Locus_10140_Transcript_8/10_Confidence_0.538_Length_5593|m.16700		GO:0003674	GO_REF:nd	ND		F	aldehyde oxidase 4-like	NA	NA	taxon:0	20141010	B2G
B2G	Locus_10140_Transcript_8/16700 [organism=Suaeda fruticosa]	Locus_10140_Transcript_8/10_Confidence_0.538_Length_5593|m.16700		GO:0016491	GO_REF:nd	ND		F	aldehyde oxidase 4-like	NA	NA	taxon:0	20141010	B2G
B2G	Locus_10140_Transcript_8/16700 [organism=Suaeda fruticosa]	Locus_10140_Transcript_8/10_Confidence_0.538_Length_5593|m.16700		GO:0008150	GO_REF:nd	ND		P	aldehyde oxidase 4-like	NA	NA	taxon:0	20141010	B2G
B2G	Locus_10140_Transcript_8/16699 [organism=Suaeda fruticosa]	Locus_10140_Transcript_8/10_Confidence_0.538_Length_5593|m.16699		GO:0043167	GO_REF:nd	ND		F	aldehyde oxidase 4-like	NA	NA	taxon:0	20141010	B2G
B2G	Locus_10140_Transcript_8/16699 [organism=Suaeda fruticosa]	Locus_10140_Transcript_8/10_Confidence_0.538_Length_5593|m.16699		GO:0016491	GO_REF:nd	ND		F	aldehyde oxidase 4-like	NA	NA	taxon:0	20141010	B2G
B2G	Locus_10140_Transcript_8/16699 [organism=Suaeda fruticosa]	Locus_10140_Transcript_8/10_Confidence_0.538_Length_5593|m.16699		GO:0003674	GO_REF:nd	ND		F	aldehyde oxidase 4-like	NA	NA	taxon:0	20141010	B2G
B2G	Locus_10140_Transcript_8/16699 [organism=Suaeda fruticosa]	Locus_10140_Transcript_8/10_Confidence_0.538_Length_5593|m.16699		GO:0008150	GO_REF:nd	ND		P	aldehyde oxidase 4-like	NA	NA	taxon:0	20141010	B2G
B2G	Locus_101411_Transcript_1/83244 [organism=Suaeda fruticosa]	Locus_101411_Transcript_1/1_Confidence_1.000_Length_1843|m.83244		GO:0030234	GO_REF:nd	ND		F	tbc1 domain family member 13	NA	NA	taxon:0	20141010	B2G
B2G	Locus_101411_Transcript_1/83244 [organism=Suaeda fruticosa]	Locus_101411_Transcript_1/1_Confidence_1.000_Length_1843|m.83244		GO:0007165	GO_REF:nd	ND		P	tbc1 domain family member 13	NA	NA	taxon:0	20141010	B2G
B2G	Locus_101411_Transcript_1/83244 [organism=Suaeda fruticosa]	Locus_101411_Transcript_1/1_Confidence_1.000_Length_1843|m.83244		GO:0034655	GO_REF:nd	ND		P	tbc1 domain family member 13	NA	NA	taxon:0	20141010	B2G
B2G	Locus_101411_Transcript_1/83244 [organism=Suaeda fruticosa]	Locus_101411_Transcript_1/1_Confidence_1.000_Length_1843|m.83244		GO:0044281	GO_REF:nd	ND		P	tbc1 domain family member 13	NA	NA	taxon:0	20141010	B2G
B2G	Locus_10140_Transcript_2/16695 [organism=Suaeda fruticosa]	Locus_10140_Transcript_2/10_Confidence_0.538_Length_5410|m.16695		GO:0043167	GO_REF:nd	ND		F	aldehyde oxidase 4-like	NA	NA	taxon:0	20141010	B2G
B2G	Locus_10140_Transcript_2/16695 [organism=Suaeda fruticosa]	Locus_10140_Transcript_2/10_Confidence_0.538_Length_5410|m.16695		GO:0016491	GO_REF:nd	ND		F	aldehyde oxidase 4-like	NA	NA	taxon:0	20141010	B2G
B2G	Locus_10140_Transcript_2/16695 [organism=Suaeda fruticosa]	Locus_10140_Transcript_2/10_Confidence_0.538_Length_5410|m.16695		GO:0003674	GO_REF:nd	ND		F	aldehyde oxidase 4-like	NA	NA	taxon:0	20141010	B2G
B2G	Locus_10140_Transcript_2/16695 [organism=Suaeda fruticosa]	Locus_10140_Transcript_2/10_Confidence_0.538_Length_5410|m.16695		GO:0008150	GO_REF:nd	ND		P	aldehyde oxidase 4-like	NA	NA	taxon:0	20141010	B2G
B2G	Locus_101414_Transcript_1/83245 [organism=Suaeda fruticosa]	Locus_101414_Transcript_1/1_Confidence_1.000_Length_697|m.83245		GO:0003674	GO_REF:nd	ND		F	non-ltr retroelement reverse transcriptase	NA	NA	taxon:0	20141010	B2G
B2G	Locus_10141_Transcript_12/16706 [organism=Suaeda fruticosa]	Locus_10141_Transcript_12/17_Confidence_0.121_Length_3188|m.16706		GO:0008233	GO_REF:nd	ND		F	serine carboxypeptidase s28 family protein	NA	NA	taxon:0	20141010	B2G
B2G	Locus_10141_Transcript_12/16706 [organism=Suaeda fruticosa]	Locus_10141_Transcript_12/17_Confidence_0.121_Length_3188|m.16706		GO:0008150	GO_REF:nd	ND		P	serine carboxypeptidase s28 family protein	NA	NA	taxon:0	20141010	B2G
B2G	Locus_10141_Transcript_12/16705 [organism=Suaeda fruticosa]	Locus_10141_Transcript_12/17_Confidence_0.121_Length_3188|m.16705		GO:0005975	GO_REF:nd	ND		P	plastidic aldolase	NA	NA	taxon:0	20141010	B2G
B2G	Locus_10141_Transcript_12/16705 [organism=Suaeda fruticosa]	Locus_10141_Transcript_12/17_Confidence_0.121_Length_3188|m.16705		GO:0006091	GO_REF:nd	ND		P	plastidic aldolase	NA	NA	taxon:0	20141010	B2G
B2G	Locus_10141_Transcript_12/16705 [organism=Suaeda fruticosa]	Locus_10141_Transcript_12/17_Confidence_0.121_Length_3188|m.16705		GO:0009056	GO_REF:nd	ND		P	plastidic aldolase	NA	NA	taxon:0	20141010	B2G
B2G	Locus_10141_Transcript_12/16705 [organism=Suaeda fruticosa]	Locus_10141_Transcript_12/17_Confidence_0.121_Length_3188|m.16705		GO:0016829	GO_REF:nd	ND		F	plastidic aldolase	NA	NA	taxon:0	20141010	B2G
B2G	Locus_10141_Transcript_14/16707 [organism=Suaeda fruticosa]	Locus_10141_Transcript_14/17_Confidence_0.069_Length_1148|m.16707		GO:0005737	GO_REF:nd	ND		C	dynamin-like 1c	NA	NA	taxon:0	20141010	B2G
B2G	Locus_10141_Transcript_14/16707 [organism=Suaeda fruticosa]	Locus_10141_Transcript_14/17_Confidence_0.069_Length_1148|m.16707		GO:0005739	GO_REF:nd	ND		C	dynamin-like 1c	NA	NA	taxon:0	20141010	B2G
B2G	Locus_10141_Transcript_14/16707 [organism=Suaeda fruticosa]	Locus_10141_Transcript_14/17_Confidence_0.069_Length_1148|m.16707		GO:0005575	GO_REF:nd	ND		C	dynamin-like 1c	NA	NA	taxon:0	20141010	B2G
B2G	Locus_10141_Transcript_14/16707 [organism=Suaeda fruticosa]	Locus_10141_Transcript_14/17_Confidence_0.069_Length_1148|m.16707		GO:0005975	GO_REF:nd	ND		P	dynamin-like 1c	NA	NA	taxon:0	20141010	B2G
B2G	Locus_10141_Transcript_14/16707 [organism=Suaeda fruticosa]	Locus_10141_Transcript_14/17_Confidence_0.069_Length_1148|m.16707		GO:0034655	GO_REF:nd	ND		P	dynamin-like 1c	NA	NA	taxon:0	20141010	B2G
B2G	Locus_10141_Transcript_14/16707 [organism=Suaeda fruticosa]	Locus_10141_Transcript_14/17_Confidence_0.069_Length_1148|m.16707		GO:0044281	GO_REF:nd	ND		P	dynamin-like 1c	NA	NA	taxon:0	20141010	B2G
B2G	Locus_10141_Transcript_14/16707 [organism=Suaeda fruticosa]	Locus_10141_Transcript_14/17_Confidence_0.069_Length_1148|m.16707		GO:0021700	GO_REF:nd	ND		P	dynamin-like 1c	NA	NA	taxon:0	20141010	B2G
B2G	Locus_10141_Transcript_14/16707 [organism=Suaeda fruticosa]	Locus_10141_Transcript_14/17_Confidence_0.069_Length_1148|m.16707		GO:0048856	GO_REF:nd	ND		P	dynamin-like 1c	NA	NA	taxon:0	20141010	B2G
B2G	Locus_10141_Transcript_14/16707 [organism=Suaeda fruticosa]	Locus_10141_Transcript_14/17_Confidence_0.069_Length_1148|m.16707		GO:0003924	GO_REF:nd	ND		F	dynamin-like 1c	NA	NA	taxon:0	20141010	B2G
B2G	Locus_10141_Transcript_14/16707 [organism=Suaeda fruticosa]	Locus_10141_Transcript_14/17_Confidence_0.069_Length_1148|m.16707		GO:0007005	GO_REF:nd	ND		P	dynamin-like 1c	NA	NA	taxon:0	20141010	B2G
B2G	Locus_10141_Transcript_14/16707 [organism=Suaeda fruticosa]	Locus_10141_Transcript_14/17_Confidence_0.069_Length_1148|m.16707		GO:0043167	GO_REF:nd	ND		F	dynamin-like 1c	NA	NA	taxon:0	20141010	B2G
B2G	Locus_10141_Transcript_14/16707 [organism=Suaeda fruticosa]	Locus_10141_Transcript_14/17_Confidence_0.069_Length_1148|m.16707		GO:0005886	GO_REF:nd	ND		C	dynamin-like 1c	NA	NA	taxon:0	20141010	B2G
B2G	Locus_10141_Transcript_15/16709 [organism=Suaeda fruticosa]	Locus_10141_Transcript_15/17_Confidence_0.293_Length_3214|m.16709		GO:0009536	GO_REF:nd	ND		C	Uncharacterized protein TCM_011065	NA	NA	taxon:0	20141010	B2G
B2G	Locus_10141_Transcript_15/16708 [organism=Suaeda fruticosa]	Locus_10141_Transcript_15/17_Confidence_0.293_Length_3214|m.16708		GO:0005737	GO_REF:nd	ND		C	dynamin-related protein 1c	NA	NA	taxon:0	20141010	B2G
B2G	Locus_10141_Transcript_15/16708 [organism=Suaeda fruticosa]	Locus_10141_Transcript_15/17_Confidence_0.293_Length_3214|m.16708		GO:0005739	GO_REF:nd	ND		C	dynamin-related protein 1c	NA	NA	taxon:0	20141010	B2G
B2G	Locus_10141_Transcript_15/16708 [organism=Suaeda fruticosa]	Locus_10141_Transcript_15/17_Confidence_0.293_Length_3214|m.16708		GO:0005575	GO_REF:nd	ND		C	dynamin-related protein 1c	NA	NA	taxon:0	20141010	B2G
B2G	Locus_10141_Transcript_15/16708 [organism=Suaeda fruticosa]	Locus_10141_Transcript_15/17_Confidence_0.293_Length_3214|m.16708		GO:0005975	GO_REF:nd	ND		P	dynamin-related protein 1c	NA	NA	taxon:0	20141010	B2G
B2G	Locus_10141_Transcript_15/16708 [organism=Suaeda fruticosa]	Locus_10141_Transcript_15/17_Confidence_0.293_Length_3214|m.16708		GO:0034655	GO_REF:nd	ND		P	dynamin-related protein 1c	NA	NA	taxon:0	20141010	B2G
B2G	Locus_10141_Transcript_15/16708 [organism=Suaeda fruticosa]	Locus_10141_Transcript_15/17_Confidence_0.293_Length_3214|m.16708		GO:0044281	GO_REF:nd	ND		P	dynamin-related protein 1c	NA	NA	taxon:0	20141010	B2G
B2G	Locus_10141_Transcript_15/16708 [organism=Suaeda fruticosa]	Locus_10141_Transcript_15/17_Confidence_0.293_Length_3214|m.16708		GO:0021700	GO_REF:nd	ND		P	dynamin-related protein 1c	NA	NA	taxon:0	20141010	B2G
B2G	Locus_10141_Transcript_15/16708 [organism=Suaeda fruticosa]	Locus_10141_Transcript_15/17_Confidence_0.293_Length_3214|m.16708		GO:0048856	GO_REF:nd	ND		P	dynamin-related protein 1c	NA	NA	taxon:0	20141010	B2G
B2G	Locus_10141_Transcript_15/16708 [organism=Suaeda fruticosa]	Locus_10141_Transcript_15/17_Confidence_0.293_Length_3214|m.16708		GO:0003924	GO_REF:nd	ND		F	dynamin-related protein 1c	NA	NA	taxon:0	20141010	B2G
B2G	Locus_10141_Transcript_15/16708 [organism=Suaeda fruticosa]	Locus_10141_Transcript_15/17_Confidence_0.293_Length_3214|m.16708		GO:0007005	GO_REF:nd	ND		P	dynamin-related protein 1c	NA	NA	taxon:0	20141010	B2G
B2G	Locus_10141_Transcript_15/16708 [organism=Suaeda fruticosa]	Locus_10141_Transcript_15/17_Confidence_0.293_Length_3214|m.16708		GO:0043167	GO_REF:nd	ND		F	dynamin-related protein 1c	NA	NA	taxon:0	20141010	B2G
B2G	Locus_10141_Transcript_15/16708 [organism=Suaeda fruticosa]	Locus_10141_Transcript_15/17_Confidence_0.293_Length_3214|m.16708		GO:0005886	GO_REF:nd	ND		C	dynamin-related protein 1c	NA	NA	taxon:0	20141010	B2G
B2G	Locus_10141_Transcript_16/16712 [organism=Suaeda fruticosa]	Locus_10141_Transcript_16/17_Confidence_0.121_Length_3744|m.16712		GO:0008233	GO_REF:nd	ND		F	serine carboxypeptidase s28 family protein	NA	NA	taxon:0	20141010	B2G
B2G	Locus_10141_Transcript_16/16712 [organism=Suaeda fruticosa]	Locus_10141_Transcript_16/17_Confidence_0.121_Length_3744|m.16712		GO:0008150	GO_REF:nd	ND		P	serine carboxypeptidase s28 family protein	NA	NA	taxon:0	20141010	B2G
B2G	Locus_10141_Transcript_16/16713 [organism=Suaeda fruticosa]	Locus_10141_Transcript_16/17_Confidence_0.121_Length_3744|m.16713		GO:0005975	GO_REF:nd	ND		P	plastidic aldolase	NA	NA	taxon:0	20141010	B2G
B2G	Locus_10141_Transcript_16/16713 [organism=Suaeda fruticosa]	Locus_10141_Transcript_16/17_Confidence_0.121_Length_3744|m.16713		GO:0006091	GO_REF:nd	ND		P	plastidic aldolase	NA	NA	taxon:0	20141010	B2G
B2G	Locus_10141_Transcript_16/16713 [organism=Suaeda fruticosa]	Locus_10141_Transcript_16/17_Confidence_0.121_Length_3744|m.16713		GO:0009056	GO_REF:nd	ND		P	plastidic aldolase	NA	NA	taxon:0	20141010	B2G
B2G	Locus_10141_Transcript_16/16713 [organism=Suaeda fruticosa]	Locus_10141_Transcript_16/17_Confidence_0.121_Length_3744|m.16713		GO:0016829	GO_REF:nd	ND		F	plastidic aldolase	NA	NA	taxon:0	20141010	B2G
B2G	Locus_10141_Transcript_8/16702 [organism=Suaeda fruticosa]	Locus_10141_Transcript_8/17_Confidence_0.310_Length_3103|m.16702		GO:0009536	GO_REF:nd	ND		C	Uncharacterized protein TCM_011065	NA	NA	taxon:0	20141010	B2G
B2G	Locus_10142_Transcript_1/16715 [organism=Suaeda fruticosa]	Locus_10142_Transcript_1/7_Confidence_0.684_Length_3907|m.16715		GO:0034641	GO_REF:nd	ND		P	protein argonaute 7-like	NA	NA	taxon:0	20141010	B2G
B2G	Locus_10142_Transcript_1/16715 [organism=Suaeda fruticosa]	Locus_10142_Transcript_1/7_Confidence_0.684_Length_3907|m.16715		GO:0003674	GO_REF:nd	ND		F	protein argonaute 7-like	NA	NA	taxon:0	20141010	B2G
B2G	Locus_10142_Transcript_1/16715 [organism=Suaeda fruticosa]	Locus_10142_Transcript_1/7_Confidence_0.684_Length_3907|m.16715		GO:0008150	GO_REF:nd	ND		P	protein argonaute 7-like	NA	NA	taxon:0	20141010	B2G
B2G	Locus_10142_Transcript_1/16715 [organism=Suaeda fruticosa]	Locus_10142_Transcript_1/7_Confidence_0.684_Length_3907|m.16715		GO:0005737	GO_REF:nd	ND		C	protein argonaute 7-like	NA	NA	taxon:0	20141010	B2G
B2G	Locus_10142_Transcript_1/16715 [organism=Suaeda fruticosa]	Locus_10142_Transcript_1/7_Confidence_0.684_Length_3907|m.16715		GO:0005575	GO_REF:nd	ND		C	protein argonaute 7-like	NA	NA	taxon:0	20141010	B2G
B2G	Locus_10142_Transcript_1/16714 [organism=Suaeda fruticosa]	Locus_10142_Transcript_1/7_Confidence_0.684_Length_3907|m.16714		GO:0008135	GO_REF:nd	ND		F	argonaute family protein	NA	NA	taxon:0	20141010	B2G
B2G	Locus_10142_Transcript_1/16714 [organism=Suaeda fruticosa]	Locus_10142_Transcript_1/7_Confidence_0.684_Length_3907|m.16714		GO:0006412	GO_REF:nd	ND		P	argonaute family protein	NA	NA	taxon:0	20141010	B2G
B2G	Locus_10142_Transcript_1/16714 [organism=Suaeda fruticosa]	Locus_10142_Transcript_1/7_Confidence_0.684_Length_3907|m.16714		GO:0034641	GO_REF:nd	ND		P	argonaute family protein	NA	NA	taxon:0	20141010	B2G
B2G	Locus_10142_Transcript_1/16714 [organism=Suaeda fruticosa]	Locus_10142_Transcript_1/7_Confidence_0.684_Length_3907|m.16714		GO:0008150	GO_REF:nd	ND		P	argonaute family protein	NA	NA	taxon:0	20141010	B2G
B2G	Locus_10142_Transcript_1/16714 [organism=Suaeda fruticosa]	Locus_10142_Transcript_1/7_Confidence_0.684_Length_3907|m.16714		GO:0005737	GO_REF:nd	ND		C	argonaute family protein	NA	NA	taxon:0	20141010	B2G
B2G	Locus_10142_Transcript_2/16716 [organism=Suaeda fruticosa]	Locus_10142_Transcript_2/7_Confidence_0.684_Length_3801|m.16716		GO:0008135	GO_REF:nd	ND		F	protein argonaute 7-like	NA	NA	taxon:0	20141010	B2G
B2G	Locus_10142_Transcript_2/16716 [organism=Suaeda fruticosa]	Locus_10142_Transcript_2/7_Confidence_0.684_Length_3801|m.16716		GO:0006412	GO_REF:nd	ND		P	protein argonaute 7-like	NA	NA	taxon:0	20141010	B2G
B2G	Locus_10142_Transcript_2/16716 [organism=Suaeda fruticosa]	Locus_10142_Transcript_2/7_Confidence_0.684_Length_3801|m.16716		GO:0034641	GO_REF:nd	ND		P	protein argonaute 7-like	NA	NA	taxon:0	20141010	B2G
B2G	Locus_10142_Transcript_2/16716 [organism=Suaeda fruticosa]	Locus_10142_Transcript_2/7_Confidence_0.684_Length_3801|m.16716		GO:0008150	GO_REF:nd	ND		P	protein argonaute 7-like	NA	NA	taxon:0	20141010	B2G
B2G	Locus_10142_Transcript_2/16716 [organism=Suaeda fruticosa]	Locus_10142_Transcript_2/7_Confidence_0.684_Length_3801|m.16716		GO:0005737	GO_REF:nd	ND		C	protein argonaute 7-like	NA	NA	taxon:0	20141010	B2G
B2G	Locus_10142_Transcript_2/16716 [organism=Suaeda fruticosa]	Locus_10142_Transcript_2/7_Confidence_0.684_Length_3801|m.16716		GO:0005575	GO_REF:nd	ND		C	protein argonaute 7-like	NA	NA	taxon:0	20141010	B2G
B2G	Locus_101434_Transcript_2/83250 [organism=Suaeda fruticosa]	Locus_101434_Transcript_2/2_Confidence_0.750_Length_461|m.83250		GO:0016491	GO_REF:nd	ND		F	fad nad -binding oxidoreductase family protein	NA	NA	taxon:0	20141010	B2G
B2G	Locus_101434_Transcript_2/83250 [organism=Suaeda fruticosa]	Locus_101434_Transcript_2/2_Confidence_0.750_Length_461|m.83250		GO:0008150	GO_REF:nd	ND		P	fad nad -binding oxidoreductase family protein	NA	NA	taxon:0	20141010	B2G
B2G	Locus_101434_Transcript_2/83250 [organism=Suaeda fruticosa]	Locus_101434_Transcript_2/2_Confidence_0.750_Length_461|m.83250		GO:0009536	GO_REF:nd	ND		C	fad nad -binding oxidoreductase family protein	NA	NA	taxon:0	20141010	B2G
B2G	Locus_101434_Transcript_2/83250 [organism=Suaeda fruticosa]	Locus_101434_Transcript_2/2_Confidence_0.750_Length_461|m.83250		GO:0015979	GO_REF:nd	ND		P	fad nad -binding oxidoreductase family protein	NA	NA	taxon:0	20141010	B2G
B2G	Locus_101456_Transcript_4/83257 [organism=Suaeda fruticosa]	Locus_101456_Transcript_4/5_Confidence_0.583_Length_1867|m.83257		GO:0030154	GO_REF:nd	ND		P	chitinase-like protein 1	NA	NA	taxon:0	20141010	B2G
B2G	Locus_101456_Transcript_4/83257 [organism=Suaeda fruticosa]	Locus_101456_Transcript_4/5_Confidence_0.583_Length_1867|m.83257		GO:0048856	GO_REF:nd	ND		P	chitinase-like protein 1	NA	NA	taxon:0	20141010	B2G
B2G	Locus_101456_Transcript_4/83257 [organism=Suaeda fruticosa]	Locus_101456_Transcript_4/5_Confidence_0.583_Length_1867|m.83257		GO:0009056	GO_REF:nd	ND		P	chitinase-like protein 1	NA	NA	taxon:0	20141010	B2G
B2G	Locus_101456_Transcript_4/83257 [organism=Suaeda fruticosa]	Locus_101456_Transcript_4/5_Confidence_0.583_Length_1867|m.83257		GO:0009058	GO_REF:nd	ND		P	chitinase-like protein 1	NA	NA	taxon:0	20141010	B2G
B2G	Locus_101456_Transcript_4/83257 [organism=Suaeda fruticosa]	Locus_101456_Transcript_4/5_Confidence_0.583_Length_1867|m.83257		GO:0005975	GO_REF:nd	ND		P	chitinase-like protein 1	NA	NA	taxon:0	20141010	B2G
B2G	Locus_101456_Transcript_4/83257 [organism=Suaeda fruticosa]	Locus_101456_Transcript_4/5_Confidence_0.583_Length_1867|m.83257		GO:0071554	GO_REF:nd	ND		P	chitinase-like protein 1	NA	NA	taxon:0	20141010	B2G
B2G	Locus_101456_Transcript_4/83257 [organism=Suaeda fruticosa]	Locus_101456_Transcript_4/5_Confidence_0.583_Length_1867|m.83257		GO:0006950	GO_REF:nd	ND		P	chitinase-like protein 1	NA	NA	taxon:0	20141010	B2G
B2G	Locus_101456_Transcript_4/83257 [organism=Suaeda fruticosa]	Locus_101456_Transcript_4/5_Confidence_0.583_Length_1867|m.83257		GO:0003674	GO_REF:nd	ND		F	chitinase-like protein 1	NA	NA	taxon:0	20141010	B2G
B2G	Locus_101456_Transcript_4/83257 [organism=Suaeda fruticosa]	Locus_101456_Transcript_4/5_Confidence_0.583_Length_1867|m.83257		GO:0008150	GO_REF:nd	ND		P	chitinase-like protein 1	NA	NA	taxon:0	20141010	B2G
B2G	Locus_101456_Transcript_4/83257 [organism=Suaeda fruticosa]	Locus_101456_Transcript_4/5_Confidence_0.583_Length_1867|m.83257		GO:0019748	GO_REF:nd	ND		P	chitinase-like protein 1	NA	NA	taxon:0	20141010	B2G
B2G	Locus_101456_Transcript_4/83257 [organism=Suaeda fruticosa]	Locus_101456_Transcript_4/5_Confidence_0.583_Length_1867|m.83257		GO:0016798	GO_REF:nd	ND		F	chitinase-like protein 1	NA	NA	taxon:0	20141010	B2G
B2G	Locus_101456_Transcript_4/83257 [organism=Suaeda fruticosa]	Locus_101456_Transcript_4/5_Confidence_0.583_Length_1867|m.83257		GO:0044281	GO_REF:nd	ND		P	chitinase-like protein 1	NA	NA	taxon:0	20141010	B2G
B2G	Locus_101456_Transcript_4/83257 [organism=Suaeda fruticosa]	Locus_101456_Transcript_4/5_Confidence_0.583_Length_1867|m.83257		GO:0005794	GO_REF:nd	ND		C	chitinase-like protein 1	NA	NA	taxon:0	20141010	B2G
B2G	Locus_101456_Transcript_4/83257 [organism=Suaeda fruticosa]	Locus_101456_Transcript_4/5_Confidence_0.583_Length_1867|m.83257		GO:0005576	GO_REF:nd	ND		C	chitinase-like protein 1	NA	NA	taxon:0	20141010	B2G
B2G	Locus_101464_Transcript_1/83259 [organism=Suaeda fruticosa]	Locus_101464_Transcript_1/3_Confidence_0.125_Length_327|m.83259		GO:0004518	GO_REF:nd	ND		F	hypothetical protein VITISV_028837	NA	NA	taxon:0	20141010	B2G
B2G	Locus_101464_Transcript_1/83259 [organism=Suaeda fruticosa]	Locus_101464_Transcript_1/3_Confidence_0.125_Length_327|m.83259		GO:0016779	GO_REF:nd	ND		F	hypothetical protein VITISV_028837	NA	NA	taxon:0	20141010	B2G
B2G	Locus_101464_Transcript_1/83259 [organism=Suaeda fruticosa]	Locus_101464_Transcript_1/3_Confidence_0.125_Length_327|m.83259		GO:0009058	GO_REF:nd	ND		P	hypothetical protein VITISV_028837	NA	NA	taxon:0	20141010	B2G
B2G	Locus_101464_Transcript_1/83259 [organism=Suaeda fruticosa]	Locus_101464_Transcript_1/3_Confidence_0.125_Length_327|m.83259		GO:0006259	GO_REF:nd	ND		P	hypothetical protein VITISV_028837	NA	NA	taxon:0	20141010	B2G
B2G	Locus_101464_Transcript_1/83259 [organism=Suaeda fruticosa]	Locus_101464_Transcript_1/3_Confidence_0.125_Length_327|m.83259		GO:0003723	GO_REF:nd	ND		F	hypothetical protein VITISV_028837	NA	NA	taxon:0	20141010	B2G
B2G	Locus_101464_Transcript_1/83259 [organism=Suaeda fruticosa]	Locus_101464_Transcript_1/3_Confidence_0.125_Length_327|m.83259		GO:0034641	GO_REF:nd	ND		P	hypothetical protein VITISV_028837	NA	NA	taxon:0	20141010	B2G
B2G	Locus_10146_Transcript_2/16719 [organism=Suaeda fruticosa]	Locus_10146_Transcript_2/5_Confidence_0.600_Length_1813|m.16719		GO:0008168	GO_REF:nd	ND		F	s-adenosyl-l-methionine-dependent methyltransferases superfamily protein isoform 1	NA	NA	taxon:0	20141010	B2G
B2G	Locus_10146_Transcript_2/16719 [organism=Suaeda fruticosa]	Locus_10146_Transcript_2/5_Confidence_0.600_Length_1813|m.16719		GO:0005783	GO_REF:nd	ND		C	s-adenosyl-l-methionine-dependent methyltransferases superfamily protein isoform 1	NA	NA	taxon:0	20141010	B2G
B2G	Locus_10146_Transcript_2/16719 [organism=Suaeda fruticosa]	Locus_10146_Transcript_2/5_Confidence_0.600_Length_1813|m.16719		GO:0006464	GO_REF:nd	ND		P	s-adenosyl-l-methionine-dependent methyltransferases superfamily protein isoform 1	NA	NA	taxon:0	20141010	B2G
B2G	Locus_10146_Transcript_3/16721 [organism=Suaeda fruticosa]	Locus_10146_Transcript_3/5_Confidence_0.500_Length_1005|m.16721		GO:0008168	GO_REF:nd	ND		F	s-adenosyl-l-methionine-dependent methyltransferases superfamily protein isoform 1	NA	NA	taxon:0	20141010	B2G
B2G	Locus_10146_Transcript_3/16721 [organism=Suaeda fruticosa]	Locus_10146_Transcript_3/5_Confidence_0.500_Length_1005|m.16721		GO:0005783	GO_REF:nd	ND		C	s-adenosyl-l-methionine-dependent methyltransferases superfamily protein isoform 1	NA	NA	taxon:0	20141010	B2G
B2G	Locus_10146_Transcript_3/16721 [organism=Suaeda fruticosa]	Locus_10146_Transcript_3/5_Confidence_0.500_Length_1005|m.16721		GO:0006464	GO_REF:nd	ND		P	s-adenosyl-l-methionine-dependent methyltransferases superfamily protein isoform 1	NA	NA	taxon:0	20141010	B2G
B2G	Locus_101492_Transcript_1/83263 [organism=Suaeda fruticosa]	Locus_101492_Transcript_1/1_Confidence_1.000_Length_339|m.83263		GO:0006950	GO_REF:nd	ND		P	cc-nbs-lrr type resistance protein	NA	NA	taxon:0	20141010	B2G
B2G	Locus_101492_Transcript_1/83263 [organism=Suaeda fruticosa]	Locus_101492_Transcript_1/1_Confidence_1.000_Length_339|m.83263		GO:0043167	GO_REF:nd	ND		F	cc-nbs-lrr type resistance protein	NA	NA	taxon:0	20141010	B2G
B2G	Locus_101494_Transcript_1/83266 [organism=Suaeda fruticosa]	Locus_101494_Transcript_1/1_Confidence_1.000_Length_1393|m.83266		GO:0003677	GO_REF:nd	ND		F	zf-hd homeobox protein at4g24660-like	NA	NA	taxon:0	20141010	B2G
B2G	Locus_101494_Transcript_1/83266 [organism=Suaeda fruticosa]	Locus_101494_Transcript_1/1_Confidence_1.000_Length_1393|m.83266		GO:0001071	GO_REF:nd	ND		F	zf-hd homeobox protein at4g24660-like	NA	NA	taxon:0	20141010	B2G
B2G	Locus_101494_Transcript_1/83266 [organism=Suaeda fruticosa]	Locus_101494_Transcript_1/1_Confidence_1.000_Length_1393|m.83266		GO:0034641	GO_REF:nd	ND		P	zf-hd homeobox protein at4g24660-like	NA	NA	taxon:0	20141010	B2G
B2G	Locus_101494_Transcript_1/83266 [organism=Suaeda fruticosa]	Locus_101494_Transcript_1/1_Confidence_1.000_Length_1393|m.83266		GO:0009058	GO_REF:nd	ND		P	zf-hd homeobox protein at4g24660-like	NA	NA	taxon:0	20141010	B2G
B2G	Locus_101524_Transcript_1/83276 [organism=Suaeda fruticosa]	Locus_101524_Transcript_1/1_Confidence_1.000_Length_667|m.83276		GO:0006259	GO_REF:nd	ND		P	retrotransposon protein	NA	NA	taxon:0	20141010	B2G
B2G	Locus_101524_Transcript_1/83276 [organism=Suaeda fruticosa]	Locus_101524_Transcript_1/1_Confidence_1.000_Length_667|m.83276		GO:0003674	GO_REF:nd	ND		F	retrotransposon protein	NA	NA	taxon:0	20141010	B2G
B2G	Locus_10152_Transcript_1/16727 [organism=Suaeda fruticosa]	Locus_10152_Transcript_1/10_Confidence_0.667_Length_4063|m.16727		GO:0009536	GO_REF:nd	ND		C	atp-dependent zinc metalloprotease	NA	NA	taxon:0	20141010	B2G
B2G	Locus_10152_Transcript_1/16727 [organism=Suaeda fruticosa]	Locus_10152_Transcript_1/10_Confidence_0.667_Length_4063|m.16727		GO:0008233	GO_REF:nd	ND		F	atp-dependent zinc metalloprotease	NA	NA	taxon:0	20141010	B2G
B2G	Locus_10152_Transcript_1/16727 [organism=Suaeda fruticosa]	Locus_10152_Transcript_1/10_Confidence_0.667_Length_4063|m.16727		GO:0008150	GO_REF:nd	ND		P	atp-dependent zinc metalloprotease	NA	NA	taxon:0	20141010	B2G
B2G	Locus_10152_Transcript_1/16727 [organism=Suaeda fruticosa]	Locus_10152_Transcript_1/10_Confidence_0.667_Length_4063|m.16727		GO:0043167	GO_REF:nd	ND		F	atp-dependent zinc metalloprotease	NA	NA	taxon:0	20141010	B2G
B2G	Locus_10152_Transcript_1/16727 [organism=Suaeda fruticosa]	Locus_10152_Transcript_1/10_Confidence_0.667_Length_4063|m.16727		GO:0003674	GO_REF:nd	ND		F	atp-dependent zinc metalloprotease	NA	NA	taxon:0	20141010	B2G
B2G	Locus_10152_Transcript_1/16725 [organism=Suaeda fruticosa]	Locus_10152_Transcript_1/10_Confidence_0.667_Length_4063|m.16725		GO:0009536	GO_REF:nd	ND		C	atp-dependent zinc metalloprotease	NA	NA	taxon:0	20141010	B2G
B2G	Locus_10152_Transcript_1/16725 [organism=Suaeda fruticosa]	Locus_10152_Transcript_1/10_Confidence_0.667_Length_4063|m.16725		GO:0008233	GO_REF:nd	ND		F	atp-dependent zinc metalloprotease	NA	NA	taxon:0	20141010	B2G
B2G	Locus_10152_Transcript_1/16725 [organism=Suaeda fruticosa]	Locus_10152_Transcript_1/10_Confidence_0.667_Length_4063|m.16725		GO:0008150	GO_REF:nd	ND		P	atp-dependent zinc metalloprotease	NA	NA	taxon:0	20141010	B2G
B2G	Locus_10152_Transcript_1/16725 [organism=Suaeda fruticosa]	Locus_10152_Transcript_1/10_Confidence_0.667_Length_4063|m.16725		GO:0043167	GO_REF:nd	ND		F	atp-dependent zinc metalloprotease	NA	NA	taxon:0	20141010	B2G
B2G	Locus_10152_Transcript_1/16725 [organism=Suaeda fruticosa]	Locus_10152_Transcript_1/10_Confidence_0.667_Length_4063|m.16725		GO:0003674	GO_REF:nd	ND		F	atp-dependent zinc metalloprotease	NA	NA	taxon:0	20141010	B2G
B2G	Locus_10152_Transcript_1/16726 [organism=Suaeda fruticosa]	Locus_10152_Transcript_1/10_Confidence_0.667_Length_4063|m.16726		GO:0009536	GO_REF:nd	ND		C	extracellular protease family isoform 1	NA	NA	taxon:0	20141010	B2G
B2G	Locus_10152_Transcript_1/16726 [organism=Suaeda fruticosa]	Locus_10152_Transcript_1/10_Confidence_0.667_Length_4063|m.16726		GO:0008233	GO_REF:nd	ND		F	extracellular protease family isoform 1	NA	NA	taxon:0	20141010	B2G
B2G	Locus_10152_Transcript_1/16726 [organism=Suaeda fruticosa]	Locus_10152_Transcript_1/10_Confidence_0.667_Length_4063|m.16726		GO:0008150	GO_REF:nd	ND		P	extracellular protease family isoform 1	NA	NA	taxon:0	20141010	B2G
B2G	Locus_10152_Transcript_1/16726 [organism=Suaeda fruticosa]	Locus_10152_Transcript_1/10_Confidence_0.667_Length_4063|m.16726		GO:0043167	GO_REF:nd	ND		F	extracellular protease family isoform 1	NA	NA	taxon:0	20141010	B2G
B2G	Locus_10152_Transcript_1/16726 [organism=Suaeda fruticosa]	Locus_10152_Transcript_1/10_Confidence_0.667_Length_4063|m.16726		GO:0003674	GO_REF:nd	ND		F	extracellular protease family isoform 1	NA	NA	taxon:0	20141010	B2G
B2G	Locus_10152_Transcript_10/16766 [organism=Suaeda fruticosa]	Locus_10152_Transcript_10/10_Confidence_0.667_Length_4222|m.16766		GO:0009536	GO_REF:nd	ND		C	extracellular protease family isoform 1	NA	NA	taxon:0	20141010	B2G
B2G	Locus_10152_Transcript_10/16766 [organism=Suaeda fruticosa]	Locus_10152_Transcript_10/10_Confidence_0.667_Length_4222|m.16766		GO:0008233	GO_REF:nd	ND		F	extracellular protease family isoform 1	NA	NA	taxon:0	20141010	B2G
B2G	Locus_10152_Transcript_10/16766 [organism=Suaeda fruticosa]	Locus_10152_Transcript_10/10_Confidence_0.667_Length_4222|m.16766		GO:0008150	GO_REF:nd	ND		P	extracellular protease family isoform 1	NA	NA	taxon:0	20141010	B2G
B2G	Locus_10152_Transcript_10/16766 [organism=Suaeda fruticosa]	Locus_10152_Transcript_10/10_Confidence_0.667_Length_4222|m.16766		GO:0043167	GO_REF:nd	ND		F	extracellular protease family isoform 1	NA	NA	taxon:0	20141010	B2G
B2G	Locus_10152_Transcript_10/16766 [organism=Suaeda fruticosa]	Locus_10152_Transcript_10/10_Confidence_0.667_Length_4222|m.16766		GO:0003674	GO_REF:nd	ND		F	extracellular protease family isoform 1	NA	NA	taxon:0	20141010	B2G
B2G	Locus_10152_Transcript_10/16765 [organism=Suaeda fruticosa]	Locus_10152_Transcript_10/10_Confidence_0.667_Length_4222|m.16765		GO:0008233	GO_REF:nd	ND		F	atp-dependent zinc metalloprotease -like	NA	NA	taxon:0	20141010	B2G
B2G	Locus_10152_Transcript_10/16765 [organism=Suaeda fruticosa]	Locus_10152_Transcript_10/10_Confidence_0.667_Length_4222|m.16765		GO:0009536	GO_REF:nd	ND		C	atp-dependent zinc metalloprotease -like	NA	NA	taxon:0	20141010	B2G
B2G	Locus_10152_Transcript_10/16764 [organism=Suaeda fruticosa]	Locus_10152_Transcript_10/10_Confidence_0.667_Length_4222|m.16764		GO:0009536	GO_REF:nd	ND		C	atp-dependent zinc metalloprotease	NA	NA	taxon:0	20141010	B2G
B2G	Locus_10152_Transcript_10/16764 [organism=Suaeda fruticosa]	Locus_10152_Transcript_10/10_Confidence_0.667_Length_4222|m.16764		GO:0008233	GO_REF:nd	ND		F	atp-dependent zinc metalloprotease	NA	NA	taxon:0	20141010	B2G
B2G	Locus_10152_Transcript_10/16764 [organism=Suaeda fruticosa]	Locus_10152_Transcript_10/10_Confidence_0.667_Length_4222|m.16764		GO:0008150	GO_REF:nd	ND		P	atp-dependent zinc metalloprotease	NA	NA	taxon:0	20141010	B2G
B2G	Locus_10152_Transcript_10/16764 [organism=Suaeda fruticosa]	Locus_10152_Transcript_10/10_Confidence_0.667_Length_4222|m.16764		GO:0043167	GO_REF:nd	ND		F	atp-dependent zinc metalloprotease	NA	NA	taxon:0	20141010	B2G
B2G	Locus_10152_Transcript_10/16764 [organism=Suaeda fruticosa]	Locus_10152_Transcript_10/10_Confidence_0.667_Length_4222|m.16764		GO:0003674	GO_REF:nd	ND		F	atp-dependent zinc metalloprotease	NA	NA	taxon:0	20141010	B2G
B2G	Locus_10152_Transcript_2/16731 [organism=Suaeda fruticosa]	Locus_10152_Transcript_2/10_Confidence_0.667_Length_4201|m.16731		GO:0008233	GO_REF:nd	ND		F	atp-dependent zinc metalloprotease -like	NA	NA	taxon:0	20141010	B2G
B2G	Locus_10152_Transcript_2/16731 [organism=Suaeda fruticosa]	Locus_10152_Transcript_2/10_Confidence_0.667_Length_4201|m.16731		GO:0009536	GO_REF:nd	ND		C	atp-dependent zinc metalloprotease -like	NA	NA	taxon:0	20141010	B2G
B2G	Locus_10152_Transcript_2/16732 [organism=Suaeda fruticosa]	Locus_10152_Transcript_2/10_Confidence_0.667_Length_4201|m.16732		GO:0009536	GO_REF:nd	ND		C	extracellular protease family isoform 1	NA	NA	taxon:0	20141010	B2G
B2G	Locus_10152_Transcript_2/16732 [organism=Suaeda fruticosa]	Locus_10152_Transcript_2/10_Confidence_0.667_Length_4201|m.16732		GO:0008233	GO_REF:nd	ND		F	extracellular protease family isoform 1	NA	NA	taxon:0	20141010	B2G
B2G	Locus_10152_Transcript_2/16732 [organism=Suaeda fruticosa]	Locus_10152_Transcript_2/10_Confidence_0.667_Length_4201|m.16732		GO:0008150	GO_REF:nd	ND		P	extracellular protease family isoform 1	NA	NA	taxon:0	20141010	B2G
B2G	Locus_10152_Transcript_2/16732 [organism=Suaeda fruticosa]	Locus_10152_Transcript_2/10_Confidence_0.667_Length_4201|m.16732		GO:0043167	GO_REF:nd	ND		F	extracellular protease family isoform 1	NA	NA	taxon:0	20141010	B2G
B2G	Locus_10152_Transcript_2/16732 [organism=Suaeda fruticosa]	Locus_10152_Transcript_2/10_Confidence_0.667_Length_4201|m.16732		GO:0003674	GO_REF:nd	ND		F	extracellular protease family isoform 1	NA	NA	taxon:0	20141010	B2G
B2G	Locus_10152_Transcript_4/16736 [organism=Suaeda fruticosa]	Locus_10152_Transcript_4/10_Confidence_0.667_Length_4147|m.16736		GO:0034655	GO_REF:nd	ND		P	extracellular protease family isoform 1	NA	NA	taxon:0	20141010	B2G
B2G	Locus_10152_Transcript_4/16736 [organism=Suaeda fruticosa]	Locus_10152_Transcript_4/10_Confidence_0.667_Length_4147|m.16736		GO:0044281	GO_REF:nd	ND		P	extracellular protease family isoform 1	NA	NA	taxon:0	20141010	B2G
B2G	Locus_10152_Transcript_4/16736 [organism=Suaeda fruticosa]	Locus_10152_Transcript_4/10_Confidence_0.667_Length_4147|m.16736		GO:0009536	GO_REF:nd	ND		C	extracellular protease family isoform 1	NA	NA	taxon:0	20141010	B2G
B2G	Locus_10152_Transcript_4/16736 [organism=Suaeda fruticosa]	Locus_10152_Transcript_4/10_Confidence_0.667_Length_4147|m.16736		GO:0051301	GO_REF:nd	ND		P	extracellular protease family isoform 1	NA	NA	taxon:0	20141010	B2G
B2G	Locus_10152_Transcript_4/16736 [organism=Suaeda fruticosa]	Locus_10152_Transcript_4/10_Confidence_0.667_Length_4147|m.16736		GO:0008233	GO_REF:nd	ND		F	extracellular protease family isoform 1	NA	NA	taxon:0	20141010	B2G
B2G	Locus_10152_Transcript_4/16736 [organism=Suaeda fruticosa]	Locus_10152_Transcript_4/10_Confidence_0.667_Length_4147|m.16736		GO:0008150	GO_REF:nd	ND		P	extracellular protease family isoform 1	NA	NA	taxon:0	20141010	B2G
B2G	Locus_10152_Transcript_4/16736 [organism=Suaeda fruticosa]	Locus_10152_Transcript_4/10_Confidence_0.667_Length_4147|m.16736		GO:0043167	GO_REF:nd	ND		F	extracellular protease family isoform 1	NA	NA	taxon:0	20141010	B2G
B2G	Locus_10152_Transcript_4/16736 [organism=Suaeda fruticosa]	Locus_10152_Transcript_4/10_Confidence_0.667_Length_4147|m.16736		GO:0016887	GO_REF:nd	ND		F	extracellular protease family isoform 1	NA	NA	taxon:0	20141010	B2G
B2G	Locus_10152_Transcript_4/16737 [organism=Suaeda fruticosa]	Locus_10152_Transcript_4/10_Confidence_0.667_Length_4147|m.16737		GO:0008233	GO_REF:nd	ND		F	atp-dependent zinc metalloprotease -like	NA	NA	taxon:0	20141010	B2G
B2G	Locus_10152_Transcript_4/16737 [organism=Suaeda fruticosa]	Locus_10152_Transcript_4/10_Confidence_0.667_Length_4147|m.16737		GO:0009536	GO_REF:nd	ND		C	atp-dependent zinc metalloprotease -like	NA	NA	taxon:0	20141010	B2G
B2G	Locus_10152_Transcript_4/16735 [organism=Suaeda fruticosa]	Locus_10152_Transcript_4/10_Confidence_0.667_Length_4147|m.16735		GO:0009536	GO_REF:nd	ND		C	atp-dependent zinc metalloprotease	NA	NA	taxon:0	20141010	B2G
B2G	Locus_10152_Transcript_4/16735 [organism=Suaeda fruticosa]	Locus_10152_Transcript_4/10_Confidence_0.667_Length_4147|m.16735		GO:0008233	GO_REF:nd	ND		F	atp-dependent zinc metalloprotease	NA	NA	taxon:0	20141010	B2G
B2G	Locus_10152_Transcript_4/16735 [organism=Suaeda fruticosa]	Locus_10152_Transcript_4/10_Confidence_0.667_Length_4147|m.16735		GO:0008150	GO_REF:nd	ND		P	atp-dependent zinc metalloprotease	NA	NA	taxon:0	20141010	B2G
B2G	Locus_10152_Transcript_4/16735 [organism=Suaeda fruticosa]	Locus_10152_Transcript_4/10_Confidence_0.667_Length_4147|m.16735		GO:0043167	GO_REF:nd	ND		F	atp-dependent zinc metalloprotease	NA	NA	taxon:0	20141010	B2G
B2G	Locus_10152_Transcript_4/16735 [organism=Suaeda fruticosa]	Locus_10152_Transcript_4/10_Confidence_0.667_Length_4147|m.16735		GO:0003674	GO_REF:nd	ND		F	atp-dependent zinc metalloprotease	NA	NA	taxon:0	20141010	B2G
B2G	Locus_10152_Transcript_5/16740 [organism=Suaeda fruticosa]	Locus_10152_Transcript_5/10_Confidence_0.667_Length_4137|m.16740		GO:0009536	GO_REF:nd	ND		C	atp-dependent zinc metalloprotease	NA	NA	taxon:0	20141010	B2G
B2G	Locus_10152_Transcript_5/16740 [organism=Suaeda fruticosa]	Locus_10152_Transcript_5/10_Confidence_0.667_Length_4137|m.16740		GO:0008233	GO_REF:nd	ND		F	atp-dependent zinc metalloprotease	NA	NA	taxon:0	20141010	B2G
B2G	Locus_10152_Transcript_5/16740 [organism=Suaeda fruticosa]	Locus_10152_Transcript_5/10_Confidence_0.667_Length_4137|m.16740		GO:0008150	GO_REF:nd	ND		P	atp-dependent zinc metalloprotease	NA	NA	taxon:0	20141010	B2G
B2G	Locus_10152_Transcript_5/16740 [organism=Suaeda fruticosa]	Locus_10152_Transcript_5/10_Confidence_0.667_Length_4137|m.16740		GO:0043167	GO_REF:nd	ND		F	atp-dependent zinc metalloprotease	NA	NA	taxon:0	20141010	B2G
B2G	Locus_10152_Transcript_5/16740 [organism=Suaeda fruticosa]	Locus_10152_Transcript_5/10_Confidence_0.667_Length_4137|m.16740		GO:0003674	GO_REF:nd	ND		F	atp-dependent zinc metalloprotease	NA	NA	taxon:0	20141010	B2G
B2G	Locus_10152_Transcript_5/16741 [organism=Suaeda fruticosa]	Locus_10152_Transcript_5/10_Confidence_0.667_Length_4137|m.16741		GO:0008233	GO_REF:nd	ND		F	atp-dependent zinc metalloprotease -like	NA	NA	taxon:0	20141010	B2G
B2G	Locus_10152_Transcript_5/16741 [organism=Suaeda fruticosa]	Locus_10152_Transcript_5/10_Confidence_0.667_Length_4137|m.16741		GO:0009536	GO_REF:nd	ND		C	atp-dependent zinc metalloprotease -like	NA	NA	taxon:0	20141010	B2G
B2G	Locus_10152_Transcript_5/16742 [organism=Suaeda fruticosa]	Locus_10152_Transcript_5/10_Confidence_0.667_Length_4137|m.16742		GO:0009536	GO_REF:nd	ND		C	extracellular protease family isoform 1	NA	NA	taxon:0	20141010	B2G
B2G	Locus_10152_Transcript_5/16742 [organism=Suaeda fruticosa]	Locus_10152_Transcript_5/10_Confidence_0.667_Length_4137|m.16742		GO:0008233	GO_REF:nd	ND		F	extracellular protease family isoform 1	NA	NA	taxon:0	20141010	B2G
B2G	Locus_10152_Transcript_5/16742 [organism=Suaeda fruticosa]	Locus_10152_Transcript_5/10_Confidence_0.667_Length_4137|m.16742		GO:0008150	GO_REF:nd	ND		P	extracellular protease family isoform 1	NA	NA	taxon:0	20141010	B2G
B2G	Locus_10152_Transcript_5/16742 [organism=Suaeda fruticosa]	Locus_10152_Transcript_5/10_Confidence_0.667_Length_4137|m.16742		GO:0043167	GO_REF:nd	ND		F	extracellular protease family isoform 1	NA	NA	taxon:0	20141010	B2G
B2G	Locus_10152_Transcript_5/16742 [organism=Suaeda fruticosa]	Locus_10152_Transcript_5/10_Confidence_0.667_Length_4137|m.16742		GO:0003674	GO_REF:nd	ND		F	extracellular protease family isoform 1	NA	NA	taxon:0	20141010	B2G
B2G	Locus_10152_Transcript_2/16730 [organism=Suaeda fruticosa]	Locus_10152_Transcript_2/10_Confidence_0.667_Length_4201|m.16730		GO:0009536	GO_REF:nd	ND		C	atp-dependent zinc metalloprotease	NA	NA	taxon:0	20141010	B2G
B2G	Locus_10152_Transcript_2/16730 [organism=Suaeda fruticosa]	Locus_10152_Transcript_2/10_Confidence_0.667_Length_4201|m.16730		GO:0008233	GO_REF:nd	ND		F	atp-dependent zinc metalloprotease	NA	NA	taxon:0	20141010	B2G
B2G	Locus_10152_Transcript_2/16730 [organism=Suaeda fruticosa]	Locus_10152_Transcript_2/10_Confidence_0.667_Length_4201|m.16730		GO:0008150	GO_REF:nd	ND		P	atp-dependent zinc metalloprotease	NA	NA	taxon:0	20141010	B2G
B2G	Locus_10152_Transcript_2/16730 [organism=Suaeda fruticosa]	Locus_10152_Transcript_2/10_Confidence_0.667_Length_4201|m.16730		GO:0043167	GO_REF:nd	ND		F	atp-dependent zinc metalloprotease	NA	NA	taxon:0	20141010	B2G
B2G	Locus_10152_Transcript_2/16730 [organism=Suaeda fruticosa]	Locus_10152_Transcript_2/10_Confidence_0.667_Length_4201|m.16730		GO:0003674	GO_REF:nd	ND		F	atp-dependent zinc metalloprotease	NA	NA	taxon:0	20141010	B2G
B2G	Locus_10152_Transcript_6/16746 [organism=Suaeda fruticosa]	Locus_10152_Transcript_6/10_Confidence_0.667_Length_4119|m.16746		GO:0008150	GO_REF:nd	ND		P	atp-dependent zinc metalloprotease -like	NA	NA	taxon:0	20141010	B2G
B2G	Locus_10152_Transcript_6/16746 [organism=Suaeda fruticosa]	Locus_10152_Transcript_6/10_Confidence_0.667_Length_4119|m.16746		GO:0003674	GO_REF:nd	ND		F	atp-dependent zinc metalloprotease -like	NA	NA	taxon:0	20141010	B2G
B2G	Locus_10152_Transcript_6/16746 [organism=Suaeda fruticosa]	Locus_10152_Transcript_6/10_Confidence_0.667_Length_4119|m.16746		GO:0009536	GO_REF:nd	ND		C	atp-dependent zinc metalloprotease -like	NA	NA	taxon:0	20141010	B2G
B2G	Locus_10152_Transcript_7/16751 [organism=Suaeda fruticosa]	Locus_10152_Transcript_7/10_Confidence_0.667_Length_4305|m.16751		GO:0009536	GO_REF:nd	ND		C	atp-dependent zinc metalloprotease ftsh chloroplastic-like	NA	NA	taxon:0	20141010	B2G
B2G	Locus_10152_Transcript_7/16751 [organism=Suaeda fruticosa]	Locus_10152_Transcript_7/10_Confidence_0.667_Length_4305|m.16751		GO:0008233	GO_REF:nd	ND		F	atp-dependent zinc metalloprotease ftsh chloroplastic-like	NA	NA	taxon:0	20141010	B2G
B2G	Locus_10152_Transcript_7/16751 [organism=Suaeda fruticosa]	Locus_10152_Transcript_7/10_Confidence_0.667_Length_4305|m.16751		GO:0008150	GO_REF:nd	ND		P	atp-dependent zinc metalloprotease ftsh chloroplastic-like	NA	NA	taxon:0	20141010	B2G
B2G	Locus_10152_Transcript_7/16751 [organism=Suaeda fruticosa]	Locus_10152_Transcript_7/10_Confidence_0.667_Length_4305|m.16751		GO:0043167	GO_REF:nd	ND		F	atp-dependent zinc metalloprotease ftsh chloroplastic-like	NA	NA	taxon:0	20141010	B2G
B2G	Locus_10152_Transcript_7/16751 [organism=Suaeda fruticosa]	Locus_10152_Transcript_7/10_Confidence_0.667_Length_4305|m.16751		GO:0003674	GO_REF:nd	ND		F	atp-dependent zinc metalloprotease ftsh chloroplastic-like	NA	NA	taxon:0	20141010	B2G
B2G	Locus_10152_Transcript_7/16750 [organism=Suaeda fruticosa]	Locus_10152_Transcript_7/10_Confidence_0.667_Length_4305|m.16750		GO:0008233	GO_REF:nd	ND		F	atp-dependent zinc metalloprotease -like	NA	NA	taxon:0	20141010	B2G
B2G	Locus_10152_Transcript_7/16750 [organism=Suaeda fruticosa]	Locus_10152_Transcript_7/10_Confidence_0.667_Length_4305|m.16750		GO:0009536	GO_REF:nd	ND		C	atp-dependent zinc metalloprotease -like	NA	NA	taxon:0	20141010	B2G
B2G	Locus_10152_Transcript_8/16755 [organism=Suaeda fruticosa]	Locus_10152_Transcript_8/10_Confidence_0.667_Length_4521|m.16755		GO:0009536	GO_REF:nd	ND		C	extracellular protease family isoform 1	NA	NA	taxon:0	20141010	B2G
B2G	Locus_10152_Transcript_8/16755 [organism=Suaeda fruticosa]	Locus_10152_Transcript_8/10_Confidence_0.667_Length_4521|m.16755		GO:0008233	GO_REF:nd	ND		F	extracellular protease family isoform 1	NA	NA	taxon:0	20141010	B2G
B2G	Locus_10152_Transcript_8/16755 [organism=Suaeda fruticosa]	Locus_10152_Transcript_8/10_Confidence_0.667_Length_4521|m.16755		GO:0008150	GO_REF:nd	ND		P	extracellular protease family isoform 1	NA	NA	taxon:0	20141010	B2G
B2G	Locus_10152_Transcript_8/16755 [organism=Suaeda fruticosa]	Locus_10152_Transcript_8/10_Confidence_0.667_Length_4521|m.16755		GO:0043167	GO_REF:nd	ND		F	extracellular protease family isoform 1	NA	NA	taxon:0	20141010	B2G
B2G	Locus_10152_Transcript_8/16755 [organism=Suaeda fruticosa]	Locus_10152_Transcript_8/10_Confidence_0.667_Length_4521|m.16755		GO:0003674	GO_REF:nd	ND		F	extracellular protease family isoform 1	NA	NA	taxon:0	20141010	B2G
B2G	Locus_10152_Transcript_8/16754 [organism=Suaeda fruticosa]	Locus_10152_Transcript_8/10_Confidence_0.667_Length_4521|m.16754		GO:0009536	GO_REF:nd	ND		C	atp-dependent zinc metalloprotease	NA	NA	taxon:0	20141010	B2G
B2G	Locus_10152_Transcript_8/16754 [organism=Suaeda fruticosa]	Locus_10152_Transcript_8/10_Confidence_0.667_Length_4521|m.16754		GO:0008233	GO_REF:nd	ND		F	atp-dependent zinc metalloprotease	NA	NA	taxon:0	20141010	B2G
B2G	Locus_10152_Transcript_8/16754 [organism=Suaeda fruticosa]	Locus_10152_Transcript_8/10_Confidence_0.667_Length_4521|m.16754		GO:0008150	GO_REF:nd	ND		P	atp-dependent zinc metalloprotease	NA	NA	taxon:0	20141010	B2G
B2G	Locus_10152_Transcript_8/16754 [organism=Suaeda fruticosa]	Locus_10152_Transcript_8/10_Confidence_0.667_Length_4521|m.16754		GO:0043167	GO_REF:nd	ND		F	atp-dependent zinc metalloprotease	NA	NA	taxon:0	20141010	B2G
B2G	Locus_10152_Transcript_8/16754 [organism=Suaeda fruticosa]	Locus_10152_Transcript_8/10_Confidence_0.667_Length_4521|m.16754		GO:0003674	GO_REF:nd	ND		F	atp-dependent zinc metalloprotease	NA	NA	taxon:0	20141010	B2G
B2G	Locus_10152_Transcript_8/16756 [organism=Suaeda fruticosa]	Locus_10152_Transcript_8/10_Confidence_0.667_Length_4521|m.16756		GO:0034655	GO_REF:nd	ND		P	atp-dependent zinc metalloprotease	NA	NA	taxon:0	20141010	B2G
B2G	Locus_10152_Transcript_8/16756 [organism=Suaeda fruticosa]	Locus_10152_Transcript_8/10_Confidence_0.667_Length_4521|m.16756		GO:0044281	GO_REF:nd	ND		P	atp-dependent zinc metalloprotease	NA	NA	taxon:0	20141010	B2G
B2G	Locus_10152_Transcript_8/16756 [organism=Suaeda fruticosa]	Locus_10152_Transcript_8/10_Confidence_0.667_Length_4521|m.16756		GO:0051301	GO_REF:nd	ND		P	atp-dependent zinc metalloprotease	NA	NA	taxon:0	20141010	B2G
B2G	Locus_10152_Transcript_8/16756 [organism=Suaeda fruticosa]	Locus_10152_Transcript_8/10_Confidence_0.667_Length_4521|m.16756		GO:0008233	GO_REF:nd	ND		F	atp-dependent zinc metalloprotease	NA	NA	taxon:0	20141010	B2G
B2G	Locus_10152_Transcript_8/16756 [organism=Suaeda fruticosa]	Locus_10152_Transcript_8/10_Confidence_0.667_Length_4521|m.16756		GO:0008150	GO_REF:nd	ND		P	atp-dependent zinc metalloprotease	NA	NA	taxon:0	20141010	B2G
B2G	Locus_10152_Transcript_8/16756 [organism=Suaeda fruticosa]	Locus_10152_Transcript_8/10_Confidence_0.667_Length_4521|m.16756		GO:0043167	GO_REF:nd	ND		F	atp-dependent zinc metalloprotease	NA	NA	taxon:0	20141010	B2G
B2G	Locus_10152_Transcript_8/16756 [organism=Suaeda fruticosa]	Locus_10152_Transcript_8/10_Confidence_0.667_Length_4521|m.16756		GO:0016887	GO_REF:nd	ND		F	atp-dependent zinc metalloprotease	NA	NA	taxon:0	20141010	B2G
B2G	Locus_10152_Transcript_8/16756 [organism=Suaeda fruticosa]	Locus_10152_Transcript_8/10_Confidence_0.667_Length_4521|m.16756		GO:0009536	GO_REF:nd	ND		C	atp-dependent zinc metalloprotease	NA	NA	taxon:0	20141010	B2G
B2G	Locus_10152_Transcript_6/16745 [organism=Suaeda fruticosa]	Locus_10152_Transcript_6/10_Confidence_0.667_Length_4119|m.16745		GO:0009536	GO_REF:nd	ND		C	atp-dependent zinc metalloprotease	NA	NA	taxon:0	20141010	B2G
B2G	Locus_10152_Transcript_6/16745 [organism=Suaeda fruticosa]	Locus_10152_Transcript_6/10_Confidence_0.667_Length_4119|m.16745		GO:0008233	GO_REF:nd	ND		F	atp-dependent zinc metalloprotease	NA	NA	taxon:0	20141010	B2G
B2G	Locus_10152_Transcript_6/16745 [organism=Suaeda fruticosa]	Locus_10152_Transcript_6/10_Confidence_0.667_Length_4119|m.16745		GO:0008150	GO_REF:nd	ND		P	atp-dependent zinc metalloprotease	NA	NA	taxon:0	20141010	B2G
B2G	Locus_10152_Transcript_6/16745 [organism=Suaeda fruticosa]	Locus_10152_Transcript_6/10_Confidence_0.667_Length_4119|m.16745		GO:0043167	GO_REF:nd	ND		F	atp-dependent zinc metalloprotease	NA	NA	taxon:0	20141010	B2G
B2G	Locus_10152_Transcript_6/16745 [organism=Suaeda fruticosa]	Locus_10152_Transcript_6/10_Confidence_0.667_Length_4119|m.16745		GO:0003674	GO_REF:nd	ND		F	atp-dependent zinc metalloprotease	NA	NA	taxon:0	20141010	B2G
B2G	Locus_10152_Transcript_9/16761 [organism=Suaeda fruticosa]	Locus_10152_Transcript_9/10_Confidence_0.667_Length_4634|m.16761		GO:0009536	GO_REF:nd	ND		C	extracellular protease family isoform 1	NA	NA	taxon:0	20141010	B2G
B2G	Locus_10152_Transcript_9/16761 [organism=Suaeda fruticosa]	Locus_10152_Transcript_9/10_Confidence_0.667_Length_4634|m.16761		GO:0008233	GO_REF:nd	ND		F	extracellular protease family isoform 1	NA	NA	taxon:0	20141010	B2G
B2G	Locus_10152_Transcript_9/16761 [organism=Suaeda fruticosa]	Locus_10152_Transcript_9/10_Confidence_0.667_Length_4634|m.16761		GO:0008150	GO_REF:nd	ND		P	extracellular protease family isoform 1	NA	NA	taxon:0	20141010	B2G
B2G	Locus_10152_Transcript_9/16761 [organism=Suaeda fruticosa]	Locus_10152_Transcript_9/10_Confidence_0.667_Length_4634|m.16761		GO:0043167	GO_REF:nd	ND		F	extracellular protease family isoform 1	NA	NA	taxon:0	20141010	B2G
B2G	Locus_10152_Transcript_9/16761 [organism=Suaeda fruticosa]	Locus_10152_Transcript_9/10_Confidence_0.667_Length_4634|m.16761		GO:0003674	GO_REF:nd	ND		F	extracellular protease family isoform 1	NA	NA	taxon:0	20141010	B2G
B2G	Locus_10152_Transcript_9/16759 [organism=Suaeda fruticosa]	Locus_10152_Transcript_9/10_Confidence_0.667_Length_4634|m.16759		GO:0009536	GO_REF:nd	ND		C	atp-dependent zinc metalloprotease	NA	NA	taxon:0	20141010	B2G
B2G	Locus_10152_Transcript_9/16759 [organism=Suaeda fruticosa]	Locus_10152_Transcript_9/10_Confidence_0.667_Length_4634|m.16759		GO:0008233	GO_REF:nd	ND		F	atp-dependent zinc metalloprotease	NA	NA	taxon:0	20141010	B2G
B2G	Locus_10152_Transcript_9/16759 [organism=Suaeda fruticosa]	Locus_10152_Transcript_9/10_Confidence_0.667_Length_4634|m.16759		GO:0008150	GO_REF:nd	ND		P	atp-dependent zinc metalloprotease	NA	NA	taxon:0	20141010	B2G
B2G	Locus_10152_Transcript_9/16759 [organism=Suaeda fruticosa]	Locus_10152_Transcript_9/10_Confidence_0.667_Length_4634|m.16759		GO:0043167	GO_REF:nd	ND		F	atp-dependent zinc metalloprotease	NA	NA	taxon:0	20141010	B2G
B2G	Locus_10152_Transcript_9/16759 [organism=Suaeda fruticosa]	Locus_10152_Transcript_9/10_Confidence_0.667_Length_4634|m.16759		GO:0003674	GO_REF:nd	ND		F	atp-dependent zinc metalloprotease	NA	NA	taxon:0	20141010	B2G
B2G	Locus_10152_Transcript_7/16749 [organism=Suaeda fruticosa]	Locus_10152_Transcript_7/10_Confidence_0.667_Length_4305|m.16749		GO:0009536	GO_REF:nd	ND		C	atp-dependent zinc metalloprotease	NA	NA	taxon:0	20141010	B2G
B2G	Locus_10152_Transcript_7/16749 [organism=Suaeda fruticosa]	Locus_10152_Transcript_7/10_Confidence_0.667_Length_4305|m.16749		GO:0008233	GO_REF:nd	ND		F	atp-dependent zinc metalloprotease	NA	NA	taxon:0	20141010	B2G
B2G	Locus_10152_Transcript_7/16749 [organism=Suaeda fruticosa]	Locus_10152_Transcript_7/10_Confidence_0.667_Length_4305|m.16749		GO:0008150	GO_REF:nd	ND		P	atp-dependent zinc metalloprotease	NA	NA	taxon:0	20141010	B2G
B2G	Locus_10152_Transcript_7/16749 [organism=Suaeda fruticosa]	Locus_10152_Transcript_7/10_Confidence_0.667_Length_4305|m.16749		GO:0043167	GO_REF:nd	ND		F	atp-dependent zinc metalloprotease	NA	NA	taxon:0	20141010	B2G
B2G	Locus_10152_Transcript_7/16749 [organism=Suaeda fruticosa]	Locus_10152_Transcript_7/10_Confidence_0.667_Length_4305|m.16749		GO:0003674	GO_REF:nd	ND		F	atp-dependent zinc metalloprotease	NA	NA	taxon:0	20141010	B2G
B2G	Locus_10152_Transcript_9/16760 [organism=Suaeda fruticosa]	Locus_10152_Transcript_9/10_Confidence_0.667_Length_4634|m.16760		GO:0008233	GO_REF:nd	ND		F	atp-dependent zinc metalloprotease -like	NA	NA	taxon:0	20141010	B2G
B2G	Locus_10152_Transcript_9/16760 [organism=Suaeda fruticosa]	Locus_10152_Transcript_9/10_Confidence_0.667_Length_4634|m.16760		GO:0009536	GO_REF:nd	ND		C	atp-dependent zinc metalloprotease -like	NA	NA	taxon:0	20141010	B2G
B2G	Locus_101550_Transcript_1/83280 [organism=Suaeda fruticosa]	Locus_101550_Transcript_1/1_Confidence_1.000_Length_1558|m.83280		GO:0009536	GO_REF:nd	ND		C	probable mitochondrial saccharopine dehydrogenase-like oxidoreductase at5g39410-like	NA	NA	taxon:0	20141010	B2G
B2G	Locus_101550_Transcript_1/83280 [organism=Suaeda fruticosa]	Locus_101550_Transcript_1/1_Confidence_1.000_Length_1558|m.83280		GO:0016491	GO_REF:nd	ND		F	probable mitochondrial saccharopine dehydrogenase-like oxidoreductase at5g39410-like	NA	NA	taxon:0	20141010	B2G
B2G	Locus_101550_Transcript_1/83280 [organism=Suaeda fruticosa]	Locus_101550_Transcript_1/1_Confidence_1.000_Length_1558|m.83280		GO:0005886	GO_REF:nd	ND		C	probable mitochondrial saccharopine dehydrogenase-like oxidoreductase at5g39410-like	NA	NA	taxon:0	20141010	B2G
B2G	Locus_101550_Transcript_1/83280 [organism=Suaeda fruticosa]	Locus_101550_Transcript_1/1_Confidence_1.000_Length_1558|m.83280		GO:0005773	GO_REF:nd	ND		C	probable mitochondrial saccharopine dehydrogenase-like oxidoreductase at5g39410-like	NA	NA	taxon:0	20141010	B2G
B2G	Locus_101550_Transcript_1/83280 [organism=Suaeda fruticosa]	Locus_101550_Transcript_1/1_Confidence_1.000_Length_1558|m.83280		GO:0008150	GO_REF:nd	ND		P	probable mitochondrial saccharopine dehydrogenase-like oxidoreductase at5g39410-like	NA	NA	taxon:0	20141010	B2G
B2G	Locus_10157_Transcript_1/16775 [organism=Suaeda fruticosa]	Locus_10157_Transcript_1/2_Confidence_0.800_Length_3492|m.16775		GO:0005975	GO_REF:nd	ND		P	cvp2 like 1 isoform 1	NA	NA	taxon:0	20141010	B2G
B2G	Locus_10157_Transcript_1/16775 [organism=Suaeda fruticosa]	Locus_10157_Transcript_1/2_Confidence_0.800_Length_3492|m.16775		GO:0009056	GO_REF:nd	ND		P	cvp2 like 1 isoform 1	NA	NA	taxon:0	20141010	B2G
B2G	Locus_10157_Transcript_1/16775 [organism=Suaeda fruticosa]	Locus_10157_Transcript_1/2_Confidence_0.800_Length_3492|m.16775		GO:0044281	GO_REF:nd	ND		P	cvp2 like 1 isoform 1	NA	NA	taxon:0	20141010	B2G
B2G	Locus_10157_Transcript_1/16775 [organism=Suaeda fruticosa]	Locus_10157_Transcript_1/2_Confidence_0.800_Length_3492|m.16775		GO:0008150	GO_REF:nd	ND		P	cvp2 like 1 isoform 1	NA	NA	taxon:0	20141010	B2G
B2G	Locus_10157_Transcript_1/16775 [organism=Suaeda fruticosa]	Locus_10157_Transcript_1/2_Confidence_0.800_Length_3492|m.16775		GO:0006629	GO_REF:nd	ND		P	cvp2 like 1 isoform 1	NA	NA	taxon:0	20141010	B2G
B2G	Locus_10157_Transcript_1/16775 [organism=Suaeda fruticosa]	Locus_10157_Transcript_1/2_Confidence_0.800_Length_3492|m.16775		GO:0016791	GO_REF:nd	ND		F	cvp2 like 1 isoform 1	NA	NA	taxon:0	20141010	B2G
B2G	Locus_10157_Transcript_1/16775 [organism=Suaeda fruticosa]	Locus_10157_Transcript_1/2_Confidence_0.800_Length_3492|m.16775		GO:0007165	GO_REF:nd	ND		P	cvp2 like 1 isoform 1	NA	NA	taxon:0	20141010	B2G
B2G	Locus_10157_Transcript_1/16775 [organism=Suaeda fruticosa]	Locus_10157_Transcript_1/2_Confidence_0.800_Length_3492|m.16775		GO:0000003	GO_REF:nd	ND		P	cvp2 like 1 isoform 1	NA	NA	taxon:0	20141010	B2G
B2G	Locus_10157_Transcript_1/16775 [organism=Suaeda fruticosa]	Locus_10157_Transcript_1/2_Confidence_0.800_Length_3492|m.16775		GO:0009790	GO_REF:nd	ND		P	cvp2 like 1 isoform 1	NA	NA	taxon:0	20141010	B2G
B2G	Locus_10157_Transcript_1/16778 [organism=Suaeda fruticosa]	Locus_10157_Transcript_1/2_Confidence_0.800_Length_3492|m.16778		GO:0005975	GO_REF:nd	ND		P	type i inositol -trisphosphate 5-phosphatase cvp2-like	NA	NA	taxon:0	20141010	B2G
B2G	Locus_10157_Transcript_1/16778 [organism=Suaeda fruticosa]	Locus_10157_Transcript_1/2_Confidence_0.800_Length_3492|m.16778		GO:0009056	GO_REF:nd	ND		P	type i inositol -trisphosphate 5-phosphatase cvp2-like	NA	NA	taxon:0	20141010	B2G
B2G	Locus_10157_Transcript_1/16778 [organism=Suaeda fruticosa]	Locus_10157_Transcript_1/2_Confidence_0.800_Length_3492|m.16778		GO:0044281	GO_REF:nd	ND		P	type i inositol -trisphosphate 5-phosphatase cvp2-like	NA	NA	taxon:0	20141010	B2G
B2G	Locus_10157_Transcript_1/16778 [organism=Suaeda fruticosa]	Locus_10157_Transcript_1/2_Confidence_0.800_Length_3492|m.16778		GO:0008150	GO_REF:nd	ND		P	type i inositol -trisphosphate 5-phosphatase cvp2-like	NA	NA	taxon:0	20141010	B2G
B2G	Locus_10157_Transcript_1/16778 [organism=Suaeda fruticosa]	Locus_10157_Transcript_1/2_Confidence_0.800_Length_3492|m.16778		GO:0006629	GO_REF:nd	ND		P	type i inositol -trisphosphate 5-phosphatase cvp2-like	NA	NA	taxon:0	20141010	B2G
B2G	Locus_10157_Transcript_1/16778 [organism=Suaeda fruticosa]	Locus_10157_Transcript_1/2_Confidence_0.800_Length_3492|m.16778		GO:0016791	GO_REF:nd	ND		F	type i inositol -trisphosphate 5-phosphatase cvp2-like	NA	NA	taxon:0	20141010	B2G
B2G	Locus_10157_Transcript_1/16778 [organism=Suaeda fruticosa]	Locus_10157_Transcript_1/2_Confidence_0.800_Length_3492|m.16778		GO:0007165	GO_REF:nd	ND		P	type i inositol -trisphosphate 5-phosphatase cvp2-like	NA	NA	taxon:0	20141010	B2G
B2G	Locus_10157_Transcript_1/16778 [organism=Suaeda fruticosa]	Locus_10157_Transcript_1/2_Confidence_0.800_Length_3492|m.16778		GO:0000003	GO_REF:nd	ND		P	type i inositol -trisphosphate 5-phosphatase cvp2-like	NA	NA	taxon:0	20141010	B2G
B2G	Locus_10157_Transcript_1/16778 [organism=Suaeda fruticosa]	Locus_10157_Transcript_1/2_Confidence_0.800_Length_3492|m.16778		GO:0009790	GO_REF:nd	ND		P	type i inositol -trisphosphate 5-phosphatase cvp2-like	NA	NA	taxon:0	20141010	B2G
B2G	Locus_10157_Transcript_1/16777 [organism=Suaeda fruticosa]	Locus_10157_Transcript_1/2_Confidence_0.800_Length_3492|m.16777		GO:0005975	GO_REF:nd	ND		P	type i inositol -trisphosphate 5-phosphatase cvp2-like	NA	NA	taxon:0	20141010	B2G
B2G	Locus_10157_Transcript_1/16777 [organism=Suaeda fruticosa]	Locus_10157_Transcript_1/2_Confidence_0.800_Length_3492|m.16777		GO:0009056	GO_REF:nd	ND		P	type i inositol -trisphosphate 5-phosphatase cvp2-like	NA	NA	taxon:0	20141010	B2G
B2G	Locus_10157_Transcript_1/16777 [organism=Suaeda fruticosa]	Locus_10157_Transcript_1/2_Confidence_0.800_Length_3492|m.16777		GO:0044281	GO_REF:nd	ND		P	type i inositol -trisphosphate 5-phosphatase cvp2-like	NA	NA	taxon:0	20141010	B2G
B2G	Locus_10157_Transcript_1/16777 [organism=Suaeda fruticosa]	Locus_10157_Transcript_1/2_Confidence_0.800_Length_3492|m.16777		GO:0008150	GO_REF:nd	ND		P	type i inositol -trisphosphate 5-phosphatase cvp2-like	NA	NA	taxon:0	20141010	B2G
B2G	Locus_10157_Transcript_1/16777 [organism=Suaeda fruticosa]	Locus_10157_Transcript_1/2_Confidence_0.800_Length_3492|m.16777		GO:0006629	GO_REF:nd	ND		P	type i inositol -trisphosphate 5-phosphatase cvp2-like	NA	NA	taxon:0	20141010	B2G
B2G	Locus_10157_Transcript_1/16777 [organism=Suaeda fruticosa]	Locus_10157_Transcript_1/2_Confidence_0.800_Length_3492|m.16777		GO:0016791	GO_REF:nd	ND		F	type i inositol -trisphosphate 5-phosphatase cvp2-like	NA	NA	taxon:0	20141010	B2G
B2G	Locus_10157_Transcript_1/16777 [organism=Suaeda fruticosa]	Locus_10157_Transcript_1/2_Confidence_0.800_Length_3492|m.16777		GO:0007165	GO_REF:nd	ND		P	type i inositol -trisphosphate 5-phosphatase cvp2-like	NA	NA	taxon:0	20141010	B2G
B2G	Locus_10157_Transcript_1/16777 [organism=Suaeda fruticosa]	Locus_10157_Transcript_1/2_Confidence_0.800_Length_3492|m.16777		GO:0000003	GO_REF:nd	ND		P	type i inositol -trisphosphate 5-phosphatase cvp2-like	NA	NA	taxon:0	20141010	B2G
B2G	Locus_10157_Transcript_1/16777 [organism=Suaeda fruticosa]	Locus_10157_Transcript_1/2_Confidence_0.800_Length_3492|m.16777		GO:0009790	GO_REF:nd	ND		P	type i inositol -trisphosphate 5-phosphatase cvp2-like	NA	NA	taxon:0	20141010	B2G
B2G	Locus_10157_Transcript_2/16781 [organism=Suaeda fruticosa]	Locus_10157_Transcript_2/2_Confidence_0.800_Length_3378|m.16781		GO:0005975	GO_REF:nd	ND		P	type i inositol -trisphosphate 5-phosphatase cvp2-like	NA	NA	taxon:0	20141010	B2G
B2G	Locus_10157_Transcript_2/16781 [organism=Suaeda fruticosa]	Locus_10157_Transcript_2/2_Confidence_0.800_Length_3378|m.16781		GO:0009056	GO_REF:nd	ND		P	type i inositol -trisphosphate 5-phosphatase cvp2-like	NA	NA	taxon:0	20141010	B2G
B2G	Locus_10157_Transcript_2/16781 [organism=Suaeda fruticosa]	Locus_10157_Transcript_2/2_Confidence_0.800_Length_3378|m.16781		GO:0044281	GO_REF:nd	ND		P	type i inositol -trisphosphate 5-phosphatase cvp2-like	NA	NA	taxon:0	20141010	B2G
B2G	Locus_10157_Transcript_2/16781 [organism=Suaeda fruticosa]	Locus_10157_Transcript_2/2_Confidence_0.800_Length_3378|m.16781		GO:0008150	GO_REF:nd	ND		P	type i inositol -trisphosphate 5-phosphatase cvp2-like	NA	NA	taxon:0	20141010	B2G
B2G	Locus_10157_Transcript_2/16781 [organism=Suaeda fruticosa]	Locus_10157_Transcript_2/2_Confidence_0.800_Length_3378|m.16781		GO:0006629	GO_REF:nd	ND		P	type i inositol -trisphosphate 5-phosphatase cvp2-like	NA	NA	taxon:0	20141010	B2G
B2G	Locus_10157_Transcript_2/16781 [organism=Suaeda fruticosa]	Locus_10157_Transcript_2/2_Confidence_0.800_Length_3378|m.16781		GO:0016791	GO_REF:nd	ND		F	type i inositol -trisphosphate 5-phosphatase cvp2-like	NA	NA	taxon:0	20141010	B2G
B2G	Locus_10157_Transcript_2/16781 [organism=Suaeda fruticosa]	Locus_10157_Transcript_2/2_Confidence_0.800_Length_3378|m.16781		GO:0007165	GO_REF:nd	ND		P	type i inositol -trisphosphate 5-phosphatase cvp2-like	NA	NA	taxon:0	20141010	B2G
B2G	Locus_10157_Transcript_2/16781 [organism=Suaeda fruticosa]	Locus_10157_Transcript_2/2_Confidence_0.800_Length_3378|m.16781		GO:0000003	GO_REF:nd	ND		P	type i inositol -trisphosphate 5-phosphatase cvp2-like	NA	NA	taxon:0	20141010	B2G
B2G	Locus_10157_Transcript_2/16781 [organism=Suaeda fruticosa]	Locus_10157_Transcript_2/2_Confidence_0.800_Length_3378|m.16781		GO:0009790	GO_REF:nd	ND		P	type i inositol -trisphosphate 5-phosphatase cvp2-like	NA	NA	taxon:0	20141010	B2G
B2G	Locus_10157_Transcript_2/16782 [organism=Suaeda fruticosa]	Locus_10157_Transcript_2/2_Confidence_0.800_Length_3378|m.16782		GO:0005975	GO_REF:nd	ND		P	type i inositol -trisphosphate 5-phosphatase cvp2-like	NA	NA	taxon:0	20141010	B2G
B2G	Locus_10157_Transcript_2/16782 [organism=Suaeda fruticosa]	Locus_10157_Transcript_2/2_Confidence_0.800_Length_3378|m.16782		GO:0009056	GO_REF:nd	ND		P	type i inositol -trisphosphate 5-phosphatase cvp2-like	NA	NA	taxon:0	20141010	B2G
B2G	Locus_10157_Transcript_2/16782 [organism=Suaeda fruticosa]	Locus_10157_Transcript_2/2_Confidence_0.800_Length_3378|m.16782		GO:0044281	GO_REF:nd	ND		P	type i inositol -trisphosphate 5-phosphatase cvp2-like	NA	NA	taxon:0	20141010	B2G
B2G	Locus_10157_Transcript_2/16782 [organism=Suaeda fruticosa]	Locus_10157_Transcript_2/2_Confidence_0.800_Length_3378|m.16782		GO:0008150	GO_REF:nd	ND		P	type i inositol -trisphosphate 5-phosphatase cvp2-like	NA	NA	taxon:0	20141010	B2G
B2G	Locus_10157_Transcript_2/16782 [organism=Suaeda fruticosa]	Locus_10157_Transcript_2/2_Confidence_0.800_Length_3378|m.16782		GO:0006629	GO_REF:nd	ND		P	type i inositol -trisphosphate 5-phosphatase cvp2-like	NA	NA	taxon:0	20141010	B2G
B2G	Locus_10157_Transcript_2/16782 [organism=Suaeda fruticosa]	Locus_10157_Transcript_2/2_Confidence_0.800_Length_3378|m.16782		GO:0016791	GO_REF:nd	ND		F	type i inositol -trisphosphate 5-phosphatase cvp2-like	NA	NA	taxon:0	20141010	B2G
B2G	Locus_10157_Transcript_2/16782 [organism=Suaeda fruticosa]	Locus_10157_Transcript_2/2_Confidence_0.800_Length_3378|m.16782		GO:0007165	GO_REF:nd	ND		P	type i inositol -trisphosphate 5-phosphatase cvp2-like	NA	NA	taxon:0	20141010	B2G
B2G	Locus_10157_Transcript_2/16782 [organism=Suaeda fruticosa]	Locus_10157_Transcript_2/2_Confidence_0.800_Length_3378|m.16782		GO:0000003	GO_REF:nd	ND		P	type i inositol -trisphosphate 5-phosphatase cvp2-like	NA	NA	taxon:0	20141010	B2G
B2G	Locus_10157_Transcript_2/16782 [organism=Suaeda fruticosa]	Locus_10157_Transcript_2/2_Confidence_0.800_Length_3378|m.16782		GO:0009790	GO_REF:nd	ND		P	type i inositol -trisphosphate 5-phosphatase cvp2-like	NA	NA	taxon:0	20141010	B2G
B2G	Locus_101586_Transcript_1/83286 [organism=Suaeda fruticosa]	Locus_101586_Transcript_1/4_Confidence_0.556_Length_1557|m.83286		GO:0003674	GO_REF:nd	ND		F	syntaxin 131 family protein	NA	NA	taxon:0	20141010	B2G
B2G	Locus_101586_Transcript_1/83286 [organism=Suaeda fruticosa]	Locus_101586_Transcript_1/4_Confidence_0.556_Length_1557|m.83286		GO:0016192	GO_REF:nd	ND		P	syntaxin 131 family protein	NA	NA	taxon:0	20141010	B2G
B2G	Locus_101586_Transcript_1/83286 [organism=Suaeda fruticosa]	Locus_101586_Transcript_1/4_Confidence_0.556_Length_1557|m.83286		GO:0006810	GO_REF:nd	ND		P	syntaxin 131 family protein	NA	NA	taxon:0	20141010	B2G
B2G	Locus_101586_Transcript_1/83286 [organism=Suaeda fruticosa]	Locus_101586_Transcript_1/4_Confidence_0.556_Length_1557|m.83286		GO:0005886	GO_REF:nd	ND		C	syntaxin 131 family protein	NA	NA	taxon:0	20141010	B2G
B2G	Locus_101586_Transcript_2/83287 [organism=Suaeda fruticosa]	Locus_101586_Transcript_2/4_Confidence_0.778_Length_1734|m.83287		GO:0003674	GO_REF:nd	ND		F	syntaxin 131 family protein	NA	NA	taxon:0	20141010	B2G
B2G	Locus_101586_Transcript_2/83287 [organism=Suaeda fruticosa]	Locus_101586_Transcript_2/4_Confidence_0.778_Length_1734|m.83287		GO:0016192	GO_REF:nd	ND		P	syntaxin 131 family protein	NA	NA	taxon:0	20141010	B2G
B2G	Locus_101586_Transcript_2/83287 [organism=Suaeda fruticosa]	Locus_101586_Transcript_2/4_Confidence_0.778_Length_1734|m.83287		GO:0006810	GO_REF:nd	ND		P	syntaxin 131 family protein	NA	NA	taxon:0	20141010	B2G
B2G	Locus_101586_Transcript_2/83287 [organism=Suaeda fruticosa]	Locus_101586_Transcript_2/4_Confidence_0.778_Length_1734|m.83287		GO:0005886	GO_REF:nd	ND		C	syntaxin 131 family protein	NA	NA	taxon:0	20141010	B2G
B2G	Locus_10158_Transcript_3/16783 [organism=Suaeda fruticosa]	Locus_10158_Transcript_3/9_Confidence_0.577_Length_1819|m.16783		GO:0008150	GO_REF:nd	ND		P	arginine decarboxylase	NA	NA	taxon:0	20141010	B2G
B2G	Locus_10158_Transcript_3/16783 [organism=Suaeda fruticosa]	Locus_10158_Transcript_3/9_Confidence_0.577_Length_1819|m.16783		GO:0043167	GO_REF:nd	ND		F	arginine decarboxylase	NA	NA	taxon:0	20141010	B2G
B2G	Locus_10158_Transcript_3/16783 [organism=Suaeda fruticosa]	Locus_10158_Transcript_3/9_Confidence_0.577_Length_1819|m.16783		GO:0003674	GO_REF:nd	ND		F	arginine decarboxylase	NA	NA	taxon:0	20141010	B2G
B2G	Locus_10158_Transcript_4/16784 [organism=Suaeda fruticosa]	Locus_10158_Transcript_4/9_Confidence_0.577_Length_1957|m.16784		GO:0008150	GO_REF:nd	ND		P	arginine decarboxylase	NA	NA	taxon:0	20141010	B2G
B2G	Locus_10158_Transcript_4/16784 [organism=Suaeda fruticosa]	Locus_10158_Transcript_4/9_Confidence_0.577_Length_1957|m.16784		GO:0043167	GO_REF:nd	ND		F	arginine decarboxylase	NA	NA	taxon:0	20141010	B2G
B2G	Locus_10158_Transcript_4/16784 [organism=Suaeda fruticosa]	Locus_10158_Transcript_4/9_Confidence_0.577_Length_1957|m.16784		GO:0003674	GO_REF:nd	ND		F	arginine decarboxylase	NA	NA	taxon:0	20141010	B2G
B2G	Locus_10158_Transcript_8/16786 [organism=Suaeda fruticosa]	Locus_10158_Transcript_8/9_Confidence_0.577_Length_2204|m.16786		GO:0016829	GO_REF:nd	ND		F	arginine decarboxylase	NA	NA	taxon:0	20141010	B2G
B2G	Locus_10158_Transcript_8/16787 [organism=Suaeda fruticosa]	Locus_10158_Transcript_8/9_Confidence_0.577_Length_2204|m.16787		GO:0008150	GO_REF:nd	ND		P	arginine decarboxylase	NA	NA	taxon:0	20141010	B2G
B2G	Locus_10158_Transcript_8/16787 [organism=Suaeda fruticosa]	Locus_10158_Transcript_8/9_Confidence_0.577_Length_2204|m.16787		GO:0043167	GO_REF:nd	ND		F	arginine decarboxylase	NA	NA	taxon:0	20141010	B2G
B2G	Locus_10158_Transcript_8/16787 [organism=Suaeda fruticosa]	Locus_10158_Transcript_8/9_Confidence_0.577_Length_2204|m.16787		GO:0003674	GO_REF:nd	ND		F	arginine decarboxylase	NA	NA	taxon:0	20141010	B2G
B2G	Locus_10157_Transcript_2/16779 [organism=Suaeda fruticosa]	Locus_10157_Transcript_2/2_Confidence_0.800_Length_3378|m.16779		GO:0005975	GO_REF:nd	ND		P	cvp2 like 1 isoform 1	NA	NA	taxon:0	20141010	B2G
B2G	Locus_10157_Transcript_2/16779 [organism=Suaeda fruticosa]	Locus_10157_Transcript_2/2_Confidence_0.800_Length_3378|m.16779		GO:0009056	GO_REF:nd	ND		P	cvp2 like 1 isoform 1	NA	NA	taxon:0	20141010	B2G
B2G	Locus_10157_Transcript_2/16779 [organism=Suaeda fruticosa]	Locus_10157_Transcript_2/2_Confidence_0.800_Length_3378|m.16779		GO:0044281	GO_REF:nd	ND		P	cvp2 like 1 isoform 1	NA	NA	taxon:0	20141010	B2G
B2G	Locus_10157_Transcript_2/16779 [organism=Suaeda fruticosa]	Locus_10157_Transcript_2/2_Confidence_0.800_Length_3378|m.16779		GO:0008150	GO_REF:nd	ND		P	cvp2 like 1 isoform 1	NA	NA	taxon:0	20141010	B2G
B2G	Locus_10157_Transcript_2/16779 [organism=Suaeda fruticosa]	Locus_10157_Transcript_2/2_Confidence_0.800_Length_3378|m.16779		GO:0006629	GO_REF:nd	ND		P	cvp2 like 1 isoform 1	NA	NA	taxon:0	20141010	B2G
B2G	Locus_10157_Transcript_2/16779 [organism=Suaeda fruticosa]	Locus_10157_Transcript_2/2_Confidence_0.800_Length_3378|m.16779		GO:0016791	GO_REF:nd	ND		F	cvp2 like 1 isoform 1	NA	NA	taxon:0	20141010	B2G
B2G	Locus_10157_Transcript_2/16779 [organism=Suaeda fruticosa]	Locus_10157_Transcript_2/2_Confidence_0.800_Length_3378|m.16779		GO:0007165	GO_REF:nd	ND		P	cvp2 like 1 isoform 1	NA	NA	taxon:0	20141010	B2G
B2G	Locus_10157_Transcript_2/16779 [organism=Suaeda fruticosa]	Locus_10157_Transcript_2/2_Confidence_0.800_Length_3378|m.16779		GO:0000003	GO_REF:nd	ND		P	cvp2 like 1 isoform 1	NA	NA	taxon:0	20141010	B2G
B2G	Locus_10157_Transcript_2/16779 [organism=Suaeda fruticosa]	Locus_10157_Transcript_2/2_Confidence_0.800_Length_3378|m.16779		GO:0009790	GO_REF:nd	ND		P	cvp2 like 1 isoform 1	NA	NA	taxon:0	20141010	B2G
B2G	Locus_101628_Transcript_1/83296 [organism=Suaeda fruticosa]	Locus_101628_Transcript_1/2_Confidence_0.750_Length_1639|m.83296		GO:0016491	GO_REF:nd	ND		F	isp domain-containing protein	NA	NA	taxon:0	20141010	B2G
B2G	Locus_101628_Transcript_1/83296 [organism=Suaeda fruticosa]	Locus_101628_Transcript_1/2_Confidence_0.750_Length_1639|m.83296		GO:0009056	GO_REF:nd	ND		P	isp domain-containing protein	NA	NA	taxon:0	20141010	B2G
B2G	Locus_101628_Transcript_1/83296 [organism=Suaeda fruticosa]	Locus_101628_Transcript_1/2_Confidence_0.750_Length_1639|m.83296		GO:0043167	GO_REF:nd	ND		F	isp domain-containing protein	NA	NA	taxon:0	20141010	B2G
B2G	Locus_101628_Transcript_1/83296 [organism=Suaeda fruticosa]	Locus_101628_Transcript_1/2_Confidence_0.750_Length_1639|m.83296		GO:0003674	GO_REF:nd	ND		F	isp domain-containing protein	NA	NA	taxon:0	20141010	B2G
B2G	Locus_101628_Transcript_1/83296 [organism=Suaeda fruticosa]	Locus_101628_Transcript_1/2_Confidence_0.750_Length_1639|m.83296		GO:0008150	GO_REF:nd	ND		P	isp domain-containing protein	NA	NA	taxon:0	20141010	B2G
B2G	Locus_101628_Transcript_2/83300 [organism=Suaeda fruticosa]	Locus_101628_Transcript_2/2_Confidence_0.750_Length_1583|m.83300		GO:0016491	GO_REF:nd	ND		F	cytochrome p450 oxidoreductase	NA	NA	taxon:0	20141010	B2G
B2G	Locus_101628_Transcript_2/83300 [organism=Suaeda fruticosa]	Locus_101628_Transcript_2/2_Confidence_0.750_Length_1583|m.83300		GO:0009056	GO_REF:nd	ND		P	cytochrome p450 oxidoreductase	NA	NA	taxon:0	20141010	B2G
B2G	Locus_101628_Transcript_2/83300 [organism=Suaeda fruticosa]	Locus_101628_Transcript_2/2_Confidence_0.750_Length_1583|m.83300		GO:0043167	GO_REF:nd	ND		F	cytochrome p450 oxidoreductase	NA	NA	taxon:0	20141010	B2G
B2G	Locus_101628_Transcript_2/83300 [organism=Suaeda fruticosa]	Locus_101628_Transcript_2/2_Confidence_0.750_Length_1583|m.83300		GO:0003674	GO_REF:nd	ND		F	cytochrome p450 oxidoreductase	NA	NA	taxon:0	20141010	B2G
B2G	Locus_101628_Transcript_2/83300 [organism=Suaeda fruticosa]	Locus_101628_Transcript_2/2_Confidence_0.750_Length_1583|m.83300		GO:0008150	GO_REF:nd	ND		P	cytochrome p450 oxidoreductase	NA	NA	taxon:0	20141010	B2G
B2G	Locus_101617_Transcript_1/83292 [organism=Suaeda fruticosa]	Locus_101617_Transcript_1/1_Confidence_1.000_Length_2356|m.83292		GO:0003674	GO_REF:nd	ND		F	alpha -glycosyltransferase family isoform 1	NA	NA	taxon:0	20141010	B2G
B2G	Locus_10164_Transcript_1/16788 [organism=Suaeda fruticosa]	Locus_10164_Transcript_1/4_Confidence_0.600_Length_1718|m.16788		GO:0043167	GO_REF:nd	ND		F	atp binding isoform 1	NA	NA	taxon:0	20141010	B2G
B2G	Locus_10164_Transcript_3/16789 [organism=Suaeda fruticosa]	Locus_10164_Transcript_3/4_Confidence_0.400_Length_2346|m.16789		GO:0043167	GO_REF:nd	ND		F	atp binding isoform 1	NA	NA	taxon:0	20141010	B2G
B2G	Locus_101650_Transcript_1/83312 [organism=Suaeda fruticosa]	Locus_101650_Transcript_1/1_Confidence_1.000_Length_1357|m.83312		GO:0016798	GO_REF:nd	ND		F	achain sugar beet alpha-glucosidase with acarbose	NA	NA	taxon:0	20141010	B2G
B2G	Locus_101650_Transcript_1/83312 [organism=Suaeda fruticosa]	Locus_101650_Transcript_1/1_Confidence_1.000_Length_1357|m.83312		GO:0003674	GO_REF:nd	ND		F	achain sugar beet alpha-glucosidase with acarbose	NA	NA	taxon:0	20141010	B2G
B2G	Locus_101650_Transcript_1/83312 [organism=Suaeda fruticosa]	Locus_101650_Transcript_1/1_Confidence_1.000_Length_1357|m.83312		GO:0005975	GO_REF:nd	ND		P	achain sugar beet alpha-glucosidase with acarbose	NA	NA	taxon:0	20141010	B2G
B2G	Locus_101650_Transcript_1/83311 [organism=Suaeda fruticosa]	Locus_101650_Transcript_1/1_Confidence_1.000_Length_1357|m.83311		GO:0016798	GO_REF:nd	ND		F	achain sugar beet alpha-glucosidase with acarbose	NA	NA	taxon:0	20141010	B2G
B2G	Locus_101650_Transcript_1/83311 [organism=Suaeda fruticosa]	Locus_101650_Transcript_1/1_Confidence_1.000_Length_1357|m.83311		GO:0003674	GO_REF:nd	ND		F	achain sugar beet alpha-glucosidase with acarbose	NA	NA	taxon:0	20141010	B2G
B2G	Locus_101650_Transcript_1/83311 [organism=Suaeda fruticosa]	Locus_101650_Transcript_1/1_Confidence_1.000_Length_1357|m.83311		GO:0005975	GO_REF:nd	ND		P	achain sugar beet alpha-glucosidase with acarbose	NA	NA	taxon:0	20141010	B2G
B2G	Locus_10165_Transcript_9/16790 [organism=Suaeda fruticosa]	Locus_10165_Transcript_9/11_Confidence_0.483_Length_2154|m.16790		GO:0006950	GO_REF:nd	ND		P	dehydrin 1	NA	NA	taxon:0	20141010	B2G
B2G	Locus_10165_Transcript_9/16790 [organism=Suaeda fruticosa]	Locus_10165_Transcript_9/11_Confidence_0.483_Length_2154|m.16790		GO:0008150	GO_REF:nd	ND		P	dehydrin 1	NA	NA	taxon:0	20141010	B2G
B2G	Locus_101664_Transcript_1/83314 [organism=Suaeda fruticosa]	Locus_101664_Transcript_1/5_Confidence_0.636_Length_987|m.83314		GO:0009536	GO_REF:nd	ND		C	protein low psii accumulation chloroplastic	NA	NA	taxon:0	20141010	B2G
B2G	Locus_101664_Transcript_3/83316 [organism=Suaeda fruticosa]	Locus_101664_Transcript_3/5_Confidence_0.545_Length_1076|m.83316		GO:0006091	GO_REF:nd	ND		P	af385707_1 at5g48790 k24g6_12	NA	NA	taxon:0	20141010	B2G
B2G	Locus_101664_Transcript_3/83316 [organism=Suaeda fruticosa]	Locus_101664_Transcript_3/5_Confidence_0.545_Length_1076|m.83316		GO:0015979	GO_REF:nd	ND		P	af385707_1 at5g48790 k24g6_12	NA	NA	taxon:0	20141010	B2G
B2G	Locus_101664_Transcript_3/83316 [organism=Suaeda fruticosa]	Locus_101664_Transcript_3/5_Confidence_0.545_Length_1076|m.83316		GO:0006464	GO_REF:nd	ND		P	af385707_1 at5g48790 k24g6_12	NA	NA	taxon:0	20141010	B2G
B2G	Locus_101664_Transcript_3/83316 [organism=Suaeda fruticosa]	Locus_101664_Transcript_3/5_Confidence_0.545_Length_1076|m.83316		GO:0009536	GO_REF:nd	ND		C	af385707_1 at5g48790 k24g6_12	NA	NA	taxon:0	20141010	B2G
B2G	Locus_101664_Transcript_3/83315 [organism=Suaeda fruticosa]	Locus_101664_Transcript_3/5_Confidence_0.545_Length_1076|m.83315		GO:0009536	GO_REF:nd	ND		C	protein low psii accumulation chloroplastic isoform x2	NA	NA	taxon:0	20141010	B2G
B2G	Locus_101665_Transcript_1/83317 [organism=Suaeda fruticosa]	Locus_101665_Transcript_1/1_Confidence_1.000_Length_672|m.83317		GO:0006259	GO_REF:nd	ND		P	catalytic region ribonuclease h	NA	NA	taxon:0	20141010	B2G
B2G	Locus_101665_Transcript_1/83317 [organism=Suaeda fruticosa]	Locus_101665_Transcript_1/1_Confidence_1.000_Length_672|m.83317		GO:0003674	GO_REF:nd	ND		F	catalytic region ribonuclease h	NA	NA	taxon:0	20141010	B2G
B2G	Locus_101671_Transcript_1/83318 [organism=Suaeda fruticosa]	Locus_101671_Transcript_1/2_Confidence_0.750_Length_2508|m.83318		GO:0005783	GO_REF:nd	ND		C	long chain acyl- synthetase 8	NA	NA	taxon:0	20141010	B2G
B2G	Locus_101671_Transcript_1/83318 [organism=Suaeda fruticosa]	Locus_101671_Transcript_1/2_Confidence_0.750_Length_2508|m.83318		GO:0008150	GO_REF:nd	ND		P	long chain acyl- synthetase 8	NA	NA	taxon:0	20141010	B2G
B2G	Locus_101671_Transcript_1/83318 [organism=Suaeda fruticosa]	Locus_101671_Transcript_1/2_Confidence_0.750_Length_2508|m.83318		GO:0005794	GO_REF:nd	ND		C	long chain acyl- synthetase 8	NA	NA	taxon:0	20141010	B2G
B2G	Locus_101671_Transcript_1/83318 [organism=Suaeda fruticosa]	Locus_101671_Transcript_1/2_Confidence_0.750_Length_2508|m.83318		GO:0003674	GO_REF:nd	ND		F	long chain acyl- synthetase 8	NA	NA	taxon:0	20141010	B2G
B2G	Locus_101671_Transcript_1/83318 [organism=Suaeda fruticosa]	Locus_101671_Transcript_1/2_Confidence_0.750_Length_2508|m.83318		GO:0009536	GO_REF:nd	ND		C	long chain acyl- synthetase 8	NA	NA	taxon:0	20141010	B2G
B2G	Locus_101684_Transcript_1/83320 [organism=Suaeda fruticosa]	Locus_101684_Transcript_1/1_Confidence_1.000_Length_527|m.83320		GO:0008150	GO_REF:nd	ND		P	orf764 gene product	NA	NA	taxon:0	20141010	B2G
B2G	Locus_101684_Transcript_1/83320 [organism=Suaeda fruticosa]	Locus_101684_Transcript_1/1_Confidence_1.000_Length_527|m.83320		GO:0034641	GO_REF:nd	ND		P	orf764 gene product	NA	NA	taxon:0	20141010	B2G
B2G	Locus_101691_Transcript_1/83321 [organism=Suaeda fruticosa]	Locus_101691_Transcript_1/1_Confidence_1.000_Length_1315|m.83321		GO:0005618	GO_REF:nd	ND		C	40s ribosomal protein s8	NA	NA	taxon:0	20141010	B2G
B2G	Locus_101691_Transcript_1/83321 [organism=Suaeda fruticosa]	Locus_101691_Transcript_1/1_Confidence_1.000_Length_1315|m.83321		GO:0042254	GO_REF:nd	ND		P	40s ribosomal protein s8	NA	NA	taxon:0	20141010	B2G
B2G	Locus_101691_Transcript_1/83321 [organism=Suaeda fruticosa]	Locus_101691_Transcript_1/1_Confidence_1.000_Length_1315|m.83321		GO:0034641	GO_REF:nd	ND		P	40s ribosomal protein s8	NA	NA	taxon:0	20141010	B2G
B2G	Locus_101691_Transcript_1/83321 [organism=Suaeda fruticosa]	Locus_101691_Transcript_1/1_Confidence_1.000_Length_1315|m.83321		GO:0005730	GO_REF:nd	ND		C	40s ribosomal protein s8	NA	NA	taxon:0	20141010	B2G
B2G	Locus_101691_Transcript_1/83321 [organism=Suaeda fruticosa]	Locus_101691_Transcript_1/1_Confidence_1.000_Length_1315|m.83321		GO:0005575	GO_REF:nd	ND		C	40s ribosomal protein s8	NA	NA	taxon:0	20141010	B2G
B2G	Locus_101691_Transcript_1/83321 [organism=Suaeda fruticosa]	Locus_101691_Transcript_1/1_Confidence_1.000_Length_1315|m.83321		GO:0003735	GO_REF:nd	ND		F	40s ribosomal protein s8	NA	NA	taxon:0	20141010	B2G
B2G	Locus_101691_Transcript_1/83321 [organism=Suaeda fruticosa]	Locus_101691_Transcript_1/1_Confidence_1.000_Length_1315|m.83321		GO:0006412	GO_REF:nd	ND		P	40s ribosomal protein s8	NA	NA	taxon:0	20141010	B2G
B2G	Locus_101691_Transcript_1/83321 [organism=Suaeda fruticosa]	Locus_101691_Transcript_1/1_Confidence_1.000_Length_1315|m.83321		GO:0005840	GO_REF:nd	ND		C	40s ribosomal protein s8	NA	NA	taxon:0	20141010	B2G
B2G	Locus_101691_Transcript_1/83321 [organism=Suaeda fruticosa]	Locus_101691_Transcript_1/1_Confidence_1.000_Length_1315|m.83321		GO:0005829	GO_REF:nd	ND		C	40s ribosomal protein s8	NA	NA	taxon:0	20141010	B2G
B2G	Locus_101691_Transcript_1/83321 [organism=Suaeda fruticosa]	Locus_101691_Transcript_1/1_Confidence_1.000_Length_1315|m.83321		GO:0009536	GO_REF:nd	ND		C	40s ribosomal protein s8	NA	NA	taxon:0	20141010	B2G
B2G	Locus_101691_Transcript_1/83321 [organism=Suaeda fruticosa]	Locus_101691_Transcript_1/1_Confidence_1.000_Length_1315|m.83321		GO:0005886	GO_REF:nd	ND		C	40s ribosomal protein s8	NA	NA	taxon:0	20141010	B2G
B2G	Locus_101702_Transcript_1/83324 [organism=Suaeda fruticosa]	Locus_101702_Transcript_1/1_Confidence_1.000_Length_460|m.83324		GO:0016746	GO_REF:nd	ND		F	benzyl alcohol o-benzoyltransferase-like	NA	NA	taxon:0	20141010	B2G
B2G	Locus_101709_Transcript_1/83326 [organism=Suaeda fruticosa]	Locus_101709_Transcript_1/4_Confidence_0.692_Length_1544|m.83326		GO:0006464	GO_REF:nd	ND		P	histone-lysine n-methyltransferase family protein	NA	NA	taxon:0	20141010	B2G
B2G	Locus_101709_Transcript_1/83326 [organism=Suaeda fruticosa]	Locus_101709_Transcript_1/4_Confidence_0.692_Length_1544|m.83326		GO:0051276	GO_REF:nd	ND		P	histone-lysine n-methyltransferase family protein	NA	NA	taxon:0	20141010	B2G
B2G	Locus_101709_Transcript_1/83326 [organism=Suaeda fruticosa]	Locus_101709_Transcript_1/4_Confidence_0.692_Length_1544|m.83326		GO:0008168	GO_REF:nd	ND		F	histone-lysine n-methyltransferase family protein	NA	NA	taxon:0	20141010	B2G
B2G	Locus_101709_Transcript_1/83326 [organism=Suaeda fruticosa]	Locus_101709_Transcript_1/4_Confidence_0.692_Length_1544|m.83326		GO:0005694	GO_REF:nd	ND		C	histone-lysine n-methyltransferase family protein	NA	NA	taxon:0	20141010	B2G
B2G	Locus_101709_Transcript_1/83326 [organism=Suaeda fruticosa]	Locus_101709_Transcript_1/4_Confidence_0.692_Length_1544|m.83326		GO:0005634	GO_REF:nd	ND		C	histone-lysine n-methyltransferase family protein	NA	NA	taxon:0	20141010	B2G
B2G	Locus_101709_Transcript_1/83326 [organism=Suaeda fruticosa]	Locus_101709_Transcript_1/4_Confidence_0.692_Length_1544|m.83326		GO:0043167	GO_REF:nd	ND		F	histone-lysine n-methyltransferase family protein	NA	NA	taxon:0	20141010	B2G
B2G	Locus_101709_Transcript_2/83327 [organism=Suaeda fruticosa]	Locus_101709_Transcript_2/4_Confidence_0.692_Length_1726|m.83327		GO:0006464	GO_REF:nd	ND		P	histone-lysine n-methyltransferase family protein	NA	NA	taxon:0	20141010	B2G
B2G	Locus_101709_Transcript_2/83327 [organism=Suaeda fruticosa]	Locus_101709_Transcript_2/4_Confidence_0.692_Length_1726|m.83327		GO:0051276	GO_REF:nd	ND		P	histone-lysine n-methyltransferase family protein	NA	NA	taxon:0	20141010	B2G
B2G	Locus_101709_Transcript_2/83327 [organism=Suaeda fruticosa]	Locus_101709_Transcript_2/4_Confidence_0.692_Length_1726|m.83327		GO:0008168	GO_REF:nd	ND		F	histone-lysine n-methyltransferase family protein	NA	NA	taxon:0	20141010	B2G
B2G	Locus_101709_Transcript_2/83327 [organism=Suaeda fruticosa]	Locus_101709_Transcript_2/4_Confidence_0.692_Length_1726|m.83327		GO:0005694	GO_REF:nd	ND		C	histone-lysine n-methyltransferase family protein	NA	NA	taxon:0	20141010	B2G
B2G	Locus_101709_Transcript_2/83327 [organism=Suaeda fruticosa]	Locus_101709_Transcript_2/4_Confidence_0.692_Length_1726|m.83327		GO:0005634	GO_REF:nd	ND		C	histone-lysine n-methyltransferase family protein	NA	NA	taxon:0	20141010	B2G
B2G	Locus_101709_Transcript_2/83327 [organism=Suaeda fruticosa]	Locus_101709_Transcript_2/4_Confidence_0.692_Length_1726|m.83327		GO:0043167	GO_REF:nd	ND		F	histone-lysine n-methyltransferase family protein	NA	NA	taxon:0	20141010	B2G
B2G	Locus_101709_Transcript_3/83328 [organism=Suaeda fruticosa]	Locus_101709_Transcript_3/4_Confidence_0.769_Length_2047|m.83328		GO:0006464	GO_REF:nd	ND		P	histone-lysine n-methyltransferase family protein	NA	NA	taxon:0	20141010	B2G
B2G	Locus_101709_Transcript_3/83328 [organism=Suaeda fruticosa]	Locus_101709_Transcript_3/4_Confidence_0.769_Length_2047|m.83328		GO:0051276	GO_REF:nd	ND		P	histone-lysine n-methyltransferase family protein	NA	NA	taxon:0	20141010	B2G
B2G	Locus_101709_Transcript_3/83328 [organism=Suaeda fruticosa]	Locus_101709_Transcript_3/4_Confidence_0.769_Length_2047|m.83328		GO:0008168	GO_REF:nd	ND		F	histone-lysine n-methyltransferase family protein	NA	NA	taxon:0	20141010	B2G
B2G	Locus_101709_Transcript_3/83328 [organism=Suaeda fruticosa]	Locus_101709_Transcript_3/4_Confidence_0.769_Length_2047|m.83328		GO:0005694	GO_REF:nd	ND		C	histone-lysine n-methyltransferase family protein	NA	NA	taxon:0	20141010	B2G
B2G	Locus_101709_Transcript_3/83328 [organism=Suaeda fruticosa]	Locus_101709_Transcript_3/4_Confidence_0.769_Length_2047|m.83328		GO:0005634	GO_REF:nd	ND		C	histone-lysine n-methyltransferase family protein	NA	NA	taxon:0	20141010	B2G
B2G	Locus_101709_Transcript_3/83328 [organism=Suaeda fruticosa]	Locus_101709_Transcript_3/4_Confidence_0.769_Length_2047|m.83328		GO:0043167	GO_REF:nd	ND		F	histone-lysine n-methyltransferase family protein	NA	NA	taxon:0	20141010	B2G
B2G	Locus_101709_Transcript_4/83329 [organism=Suaeda fruticosa]	Locus_101709_Transcript_4/4_Confidence_0.692_Length_1451|m.83329		GO:0006464	GO_REF:nd	ND		P	histone-lysine n-methyltransferase family protein	NA	NA	taxon:0	20141010	B2G
B2G	Locus_101709_Transcript_4/83329 [organism=Suaeda fruticosa]	Locus_101709_Transcript_4/4_Confidence_0.692_Length_1451|m.83329		GO:0051276	GO_REF:nd	ND		P	histone-lysine n-methyltransferase family protein	NA	NA	taxon:0	20141010	B2G
B2G	Locus_101709_Transcript_4/83329 [organism=Suaeda fruticosa]	Locus_101709_Transcript_4/4_Confidence_0.692_Length_1451|m.83329		GO:0008168	GO_REF:nd	ND		F	histone-lysine n-methyltransferase family protein	NA	NA	taxon:0	20141010	B2G
B2G	Locus_101709_Transcript_4/83329 [organism=Suaeda fruticosa]	Locus_101709_Transcript_4/4_Confidence_0.692_Length_1451|m.83329		GO:0005694	GO_REF:nd	ND		C	histone-lysine n-methyltransferase family protein	NA	NA	taxon:0	20141010	B2G
B2G	Locus_101709_Transcript_4/83329 [organism=Suaeda fruticosa]	Locus_101709_Transcript_4/4_Confidence_0.692_Length_1451|m.83329		GO:0005634	GO_REF:nd	ND		C	histone-lysine n-methyltransferase family protein	NA	NA	taxon:0	20141010	B2G
B2G	Locus_101709_Transcript_4/83329 [organism=Suaeda fruticosa]	Locus_101709_Transcript_4/4_Confidence_0.692_Length_1451|m.83329		GO:0043167	GO_REF:nd	ND		F	histone-lysine n-methyltransferase family protein	NA	NA	taxon:0	20141010	B2G
B2G	Locus_101717_Transcript_3/83331 [organism=Suaeda fruticosa]	Locus_101717_Transcript_3/3_Confidence_0.600_Length_1383|m.83331		GO:0005886	GO_REF:nd	ND		C	caffeoylshikimate esterase-like	NA	NA	taxon:0	20141010	B2G
B2G	Locus_101738_Transcript_1/83337 [organism=Suaeda fruticosa]	Locus_101738_Transcript_1/2_Confidence_0.833_Length_1527|m.83337		GO:0016491	GO_REF:nd	ND		F	protein srg1-like	NA	NA	taxon:0	20141010	B2G
B2G	Locus_101757_Transcript_1/83344 [organism=Suaeda fruticosa]	Locus_101757_Transcript_1/1_Confidence_1.000_Length_2589|m.83344		GO:0008092	GO_REF:nd	ND		F	myosin heavy	NA	NA	taxon:0	20141010	B2G
B2G	Locus_101757_Transcript_1/83344 [organism=Suaeda fruticosa]	Locus_101757_Transcript_1/1_Confidence_1.000_Length_2589|m.83344		GO:0005856	GO_REF:nd	ND		C	myosin heavy	NA	NA	taxon:0	20141010	B2G
B2G	Locus_101757_Transcript_1/83344 [organism=Suaeda fruticosa]	Locus_101757_Transcript_1/1_Confidence_1.000_Length_2589|m.83344		GO:0043234	GO_REF:nd	ND		C	myosin heavy	NA	NA	taxon:0	20141010	B2G
B2G	Locus_101757_Transcript_1/83344 [organism=Suaeda fruticosa]	Locus_101757_Transcript_1/1_Confidence_1.000_Length_2589|m.83344		GO:0005737	GO_REF:nd	ND		C	myosin heavy	NA	NA	taxon:0	20141010	B2G
B2G	Locus_101757_Transcript_1/83344 [organism=Suaeda fruticosa]	Locus_101757_Transcript_1/1_Confidence_1.000_Length_2589|m.83344		GO:0005886	GO_REF:nd	ND		C	myosin heavy	NA	NA	taxon:0	20141010	B2G
B2G	Locus_101757_Transcript_1/83344 [organism=Suaeda fruticosa]	Locus_101757_Transcript_1/1_Confidence_1.000_Length_2589|m.83344		GO:0008150	GO_REF:nd	ND		P	myosin heavy	NA	NA	taxon:0	20141010	B2G
B2G	Locus_101757_Transcript_1/83344 [organism=Suaeda fruticosa]	Locus_101757_Transcript_1/1_Confidence_1.000_Length_2589|m.83344		GO:0007010	GO_REF:nd	ND		P	myosin heavy	NA	NA	taxon:0	20141010	B2G
B2G	Locus_101757_Transcript_1/83344 [organism=Suaeda fruticosa]	Locus_101757_Transcript_1/1_Confidence_1.000_Length_2589|m.83344		GO:0071554	GO_REF:nd	ND		P	myosin heavy	NA	NA	taxon:0	20141010	B2G
B2G	Locus_101823_Transcript_2/83359 [organism=Suaeda fruticosa]	Locus_101823_Transcript_2/3_Confidence_0.667_Length_2185|m.83359		GO:0016874	GO_REF:nd	ND		F	serine--trna ligase-like	NA	NA	taxon:0	20141010	B2G
B2G	Locus_101823_Transcript_2/83359 [organism=Suaeda fruticosa]	Locus_101823_Transcript_2/3_Confidence_0.667_Length_2185|m.83359		GO:0006399	GO_REF:nd	ND		P	serine--trna ligase-like	NA	NA	taxon:0	20141010	B2G
B2G	Locus_101823_Transcript_2/83359 [organism=Suaeda fruticosa]	Locus_101823_Transcript_2/3_Confidence_0.667_Length_2185|m.83359		GO:0006520	GO_REF:nd	ND		P	serine--trna ligase-like	NA	NA	taxon:0	20141010	B2G
B2G	Locus_101823_Transcript_2/83359 [organism=Suaeda fruticosa]	Locus_101823_Transcript_2/3_Confidence_0.667_Length_2185|m.83359		GO:0006412	GO_REF:nd	ND		P	serine--trna ligase-like	NA	NA	taxon:0	20141010	B2G
B2G	Locus_101823_Transcript_2/83359 [organism=Suaeda fruticosa]	Locus_101823_Transcript_2/3_Confidence_0.667_Length_2185|m.83359		GO:0043167	GO_REF:nd	ND		F	serine--trna ligase-like	NA	NA	taxon:0	20141010	B2G
B2G	Locus_101823_Transcript_2/83359 [organism=Suaeda fruticosa]	Locus_101823_Transcript_2/3_Confidence_0.667_Length_2185|m.83359		GO:0008150	GO_REF:nd	ND		P	serine--trna ligase-like	NA	NA	taxon:0	20141010	B2G
B2G	Locus_101823_Transcript_2/83359 [organism=Suaeda fruticosa]	Locus_101823_Transcript_2/3_Confidence_0.667_Length_2185|m.83359		GO:0005737	GO_REF:nd	ND		C	serine--trna ligase-like	NA	NA	taxon:0	20141010	B2G
B2G	Locus_101834_Transcript_1/83364 [organism=Suaeda fruticosa]	Locus_101834_Transcript_1/4_Confidence_0.375_Length_1296|m.83364		GO:0008150	GO_REF:nd	ND		P	ubiquitin-like domain-containing ctd phosphatase	NA	NA	taxon:0	20141010	B2G
B2G	Locus_101834_Transcript_1/83364 [organism=Suaeda fruticosa]	Locus_101834_Transcript_1/4_Confidence_0.375_Length_1296|m.83364		GO:0016791	GO_REF:nd	ND		F	ubiquitin-like domain-containing ctd phosphatase	NA	NA	taxon:0	20141010	B2G
B2G	Locus_101834_Transcript_1/83364 [organism=Suaeda fruticosa]	Locus_101834_Transcript_1/4_Confidence_0.375_Length_1296|m.83364		GO:0005634	GO_REF:nd	ND		C	ubiquitin-like domain-containing ctd phosphatase	NA	NA	taxon:0	20141010	B2G
B2G	Locus_101834_Transcript_2/83365 [organism=Suaeda fruticosa]	Locus_101834_Transcript_2/4_Confidence_0.250_Length_857|m.83365		GO:0008150	GO_REF:nd	ND		P	ubiquitin-like domain-containing ctd phosphatase	NA	NA	taxon:0	20141010	B2G
B2G	Locus_101834_Transcript_2/83365 [organism=Suaeda fruticosa]	Locus_101834_Transcript_2/4_Confidence_0.250_Length_857|m.83365		GO:0016791	GO_REF:nd	ND		F	ubiquitin-like domain-containing ctd phosphatase	NA	NA	taxon:0	20141010	B2G
B2G	Locus_101834_Transcript_2/83365 [organism=Suaeda fruticosa]	Locus_101834_Transcript_2/4_Confidence_0.250_Length_857|m.83365		GO:0005634	GO_REF:nd	ND		C	ubiquitin-like domain-containing ctd phosphatase	NA	NA	taxon:0	20141010	B2G
B2G	Locus_101834_Transcript_3/83366 [organism=Suaeda fruticosa]	Locus_101834_Transcript_3/4_Confidence_0.625_Length_1594|m.83366		GO:0008150	GO_REF:nd	ND		P	ubiquitin-like domain-containing ctd phosphatase	NA	NA	taxon:0	20141010	B2G
B2G	Locus_101834_Transcript_3/83366 [organism=Suaeda fruticosa]	Locus_101834_Transcript_3/4_Confidence_0.625_Length_1594|m.83366		GO:0016791	GO_REF:nd	ND		F	ubiquitin-like domain-containing ctd phosphatase	NA	NA	taxon:0	20141010	B2G
B2G	Locus_101834_Transcript_3/83366 [organism=Suaeda fruticosa]	Locus_101834_Transcript_3/4_Confidence_0.625_Length_1594|m.83366		GO:0005634	GO_REF:nd	ND		C	ubiquitin-like domain-containing ctd phosphatase	NA	NA	taxon:0	20141010	B2G
B2G	Locus_101759_Transcript_2/83346 [organism=Suaeda fruticosa]	Locus_101759_Transcript_2/3_Confidence_0.714_Length_1442|m.83346		GO:0005575	GO_REF:nd	ND		C	cation efflux protein zinc	NA	NA	taxon:0	20141010	B2G
B2G	Locus_101759_Transcript_2/83346 [organism=Suaeda fruticosa]	Locus_101759_Transcript_2/3_Confidence_0.714_Length_1442|m.83346		GO:0042592	GO_REF:nd	ND		P	cation efflux protein zinc	NA	NA	taxon:0	20141010	B2G
B2G	Locus_101759_Transcript_2/83346 [organism=Suaeda fruticosa]	Locus_101759_Transcript_2/3_Confidence_0.714_Length_1442|m.83346		GO:0022857	GO_REF:nd	ND		F	cation efflux protein zinc	NA	NA	taxon:0	20141010	B2G
B2G	Locus_101759_Transcript_2/83346 [organism=Suaeda fruticosa]	Locus_101759_Transcript_2/3_Confidence_0.714_Length_1442|m.83346		GO:0005768	GO_REF:nd	ND		C	cation efflux protein zinc	NA	NA	taxon:0	20141010	B2G
B2G	Locus_101759_Transcript_2/83346 [organism=Suaeda fruticosa]	Locus_101759_Transcript_2/3_Confidence_0.714_Length_1442|m.83346		GO:0008150	GO_REF:nd	ND		P	cation efflux protein zinc	NA	NA	taxon:0	20141010	B2G
B2G	Locus_101759_Transcript_2/83346 [organism=Suaeda fruticosa]	Locus_101759_Transcript_2/3_Confidence_0.714_Length_1442|m.83346		GO:0055085	GO_REF:nd	ND		P	cation efflux protein zinc	NA	NA	taxon:0	20141010	B2G
B2G	Locus_101759_Transcript_1/83345 [organism=Suaeda fruticosa]	Locus_101759_Transcript_1/3_Confidence_0.714_Length_1924|m.83345		GO:0005575	GO_REF:nd	ND		C	cation efflux protein zinc	NA	NA	taxon:0	20141010	B2G
B2G	Locus_101759_Transcript_1/83345 [organism=Suaeda fruticosa]	Locus_101759_Transcript_1/3_Confidence_0.714_Length_1924|m.83345		GO:0042592	GO_REF:nd	ND		P	cation efflux protein zinc	NA	NA	taxon:0	20141010	B2G
B2G	Locus_101759_Transcript_1/83345 [organism=Suaeda fruticosa]	Locus_101759_Transcript_1/3_Confidence_0.714_Length_1924|m.83345		GO:0022857	GO_REF:nd	ND		F	cation efflux protein zinc	NA	NA	taxon:0	20141010	B2G
B2G	Locus_101759_Transcript_1/83345 [organism=Suaeda fruticosa]	Locus_101759_Transcript_1/3_Confidence_0.714_Length_1924|m.83345		GO:0005768	GO_REF:nd	ND		C	cation efflux protein zinc	NA	NA	taxon:0	20141010	B2G
B2G	Locus_101759_Transcript_1/83345 [organism=Suaeda fruticosa]	Locus_101759_Transcript_1/3_Confidence_0.714_Length_1924|m.83345		GO:0008150	GO_REF:nd	ND		P	cation efflux protein zinc	NA	NA	taxon:0	20141010	B2G
B2G	Locus_101759_Transcript_1/83345 [organism=Suaeda fruticosa]	Locus_101759_Transcript_1/3_Confidence_0.714_Length_1924|m.83345		GO:0055085	GO_REF:nd	ND		P	cation efflux protein zinc	NA	NA	taxon:0	20141010	B2G
B2G	Locus_10179_Transcript_2/16796 [organism=Suaeda fruticosa]	Locus_10179_Transcript_2/10_Confidence_0.371_Length_2705|m.16796		GO:0043234	GO_REF:nd	ND		C	protein transport protein sec23-like	NA	NA	taxon:0	20141010	B2G
B2G	Locus_10179_Transcript_2/16796 [organism=Suaeda fruticosa]	Locus_10179_Transcript_2/10_Confidence_0.371_Length_2705|m.16796		GO:0016023	GO_REF:nd	ND		C	protein transport protein sec23-like	NA	NA	taxon:0	20141010	B2G
B2G	Locus_10179_Transcript_2/16796 [organism=Suaeda fruticosa]	Locus_10179_Transcript_2/10_Confidence_0.371_Length_2705|m.16796		GO:0006810	GO_REF:nd	ND		P	protein transport protein sec23-like	NA	NA	taxon:0	20141010	B2G
B2G	Locus_10179_Transcript_2/16796 [organism=Suaeda fruticosa]	Locus_10179_Transcript_2/10_Confidence_0.371_Length_2705|m.16796		GO:0016192	GO_REF:nd	ND		P	protein transport protein sec23-like	NA	NA	taxon:0	20141010	B2G
B2G	Locus_10179_Transcript_2/16796 [organism=Suaeda fruticosa]	Locus_10179_Transcript_2/10_Confidence_0.371_Length_2705|m.16796		GO:0043167	GO_REF:nd	ND		F	protein transport protein sec23-like	NA	NA	taxon:0	20141010	B2G
B2G	Locus_101807_Transcript_1/83356 [organism=Suaeda fruticosa]	Locus_101807_Transcript_1/1_Confidence_1.000_Length_684|m.83356		GO:0003674	GO_REF:nd	ND		F	hypothetical protein	NA	NA	taxon:0	20141010	B2G
B2G	Locus_101813_Transcript_5/83357 [organism=Suaeda fruticosa]	Locus_101813_Transcript_5/5_Confidence_0.636_Length_1139|m.83357		GO:0005829	GO_REF:nd	ND		C	gtp-binding family protein	NA	NA	taxon:0	20141010	B2G
B2G	Locus_101813_Transcript_5/83357 [organism=Suaeda fruticosa]	Locus_101813_Transcript_5/5_Confidence_0.636_Length_1139|m.83357		GO:0007165	GO_REF:nd	ND		P	gtp-binding family protein	NA	NA	taxon:0	20141010	B2G
B2G	Locus_101813_Transcript_5/83357 [organism=Suaeda fruticosa]	Locus_101813_Transcript_5/5_Confidence_0.636_Length_1139|m.83357		GO:0005575	GO_REF:nd	ND		C	gtp-binding family protein	NA	NA	taxon:0	20141010	B2G
B2G	Locus_101813_Transcript_5/83357 [organism=Suaeda fruticosa]	Locus_101813_Transcript_5/5_Confidence_0.636_Length_1139|m.83357		GO:0000902	GO_REF:nd	ND		P	gtp-binding family protein	NA	NA	taxon:0	20141010	B2G
B2G	Locus_101813_Transcript_5/83357 [organism=Suaeda fruticosa]	Locus_101813_Transcript_5/5_Confidence_0.636_Length_1139|m.83357		GO:0000003	GO_REF:nd	ND		P	gtp-binding family protein	NA	NA	taxon:0	20141010	B2G
B2G	Locus_101813_Transcript_5/83357 [organism=Suaeda fruticosa]	Locus_101813_Transcript_5/5_Confidence_0.636_Length_1139|m.83357		GO:0030154	GO_REF:nd	ND		P	gtp-binding family protein	NA	NA	taxon:0	20141010	B2G
B2G	Locus_101813_Transcript_5/83357 [organism=Suaeda fruticosa]	Locus_101813_Transcript_5/5_Confidence_0.636_Length_1139|m.83357		GO:0040007	GO_REF:nd	ND		P	gtp-binding family protein	NA	NA	taxon:0	20141010	B2G
B2G	Locus_101813_Transcript_5/83357 [organism=Suaeda fruticosa]	Locus_101813_Transcript_5/5_Confidence_0.636_Length_1139|m.83357		GO:0048856	GO_REF:nd	ND		P	gtp-binding family protein	NA	NA	taxon:0	20141010	B2G
B2G	Locus_101813_Transcript_5/83357 [organism=Suaeda fruticosa]	Locus_101813_Transcript_5/5_Confidence_0.636_Length_1139|m.83357		GO:0016192	GO_REF:nd	ND		P	gtp-binding family protein	NA	NA	taxon:0	20141010	B2G
B2G	Locus_101813_Transcript_5/83357 [organism=Suaeda fruticosa]	Locus_101813_Transcript_5/5_Confidence_0.636_Length_1139|m.83357		GO:0008150	GO_REF:nd	ND		P	gtp-binding family protein	NA	NA	taxon:0	20141010	B2G
B2G	Locus_101813_Transcript_5/83357 [organism=Suaeda fruticosa]	Locus_101813_Transcript_5/5_Confidence_0.636_Length_1139|m.83357		GO:0005773	GO_REF:nd	ND		C	gtp-binding family protein	NA	NA	taxon:0	20141010	B2G
B2G	Locus_101813_Transcript_5/83357 [organism=Suaeda fruticosa]	Locus_101813_Transcript_5/5_Confidence_0.636_Length_1139|m.83357		GO:0003674	GO_REF:nd	ND		F	gtp-binding family protein	NA	NA	taxon:0	20141010	B2G
B2G	Locus_101813_Transcript_5/83357 [organism=Suaeda fruticosa]	Locus_101813_Transcript_5/5_Confidence_0.636_Length_1139|m.83357		GO:0005794	GO_REF:nd	ND		C	gtp-binding family protein	NA	NA	taxon:0	20141010	B2G
B2G	Locus_101813_Transcript_5/83357 [organism=Suaeda fruticosa]	Locus_101813_Transcript_5/5_Confidence_0.636_Length_1139|m.83357		GO:0006810	GO_REF:nd	ND		P	gtp-binding family protein	NA	NA	taxon:0	20141010	B2G
B2G	Locus_101813_Transcript_5/83357 [organism=Suaeda fruticosa]	Locus_101813_Transcript_5/5_Confidence_0.636_Length_1139|m.83357		GO:0043167	GO_REF:nd	ND		F	gtp-binding family protein	NA	NA	taxon:0	20141010	B2G
B2G	Locus_101813_Transcript_5/83357 [organism=Suaeda fruticosa]	Locus_101813_Transcript_5/5_Confidence_0.636_Length_1139|m.83357		GO:0005886	GO_REF:nd	ND		C	gtp-binding family protein	NA	NA	taxon:0	20141010	B2G
B2G	Locus_101819_Transcript_1/83358 [organism=Suaeda fruticosa]	Locus_101819_Transcript_1/1_Confidence_1.000_Length_442|m.83358		GO:0003674	GO_REF:nd	ND		F	homeodomain-like transcriptional regulator isoform 1	NA	NA	taxon:0	20141010	B2G
B2G	Locus_101759_Transcript_3/83347 [organism=Suaeda fruticosa]	Locus_101759_Transcript_3/3_Confidence_0.714_Length_1765|m.83347		GO:0005575	GO_REF:nd	ND		C	cation efflux family protein	NA	NA	taxon:0	20141010	B2G
B2G	Locus_101759_Transcript_3/83347 [organism=Suaeda fruticosa]	Locus_101759_Transcript_3/3_Confidence_0.714_Length_1765|m.83347		GO:0042592	GO_REF:nd	ND		P	cation efflux family protein	NA	NA	taxon:0	20141010	B2G
B2G	Locus_101759_Transcript_3/83347 [organism=Suaeda fruticosa]	Locus_101759_Transcript_3/3_Confidence_0.714_Length_1765|m.83347		GO:0022857	GO_REF:nd	ND		F	cation efflux family protein	NA	NA	taxon:0	20141010	B2G
B2G	Locus_101759_Transcript_3/83347 [organism=Suaeda fruticosa]	Locus_101759_Transcript_3/3_Confidence_0.714_Length_1765|m.83347		GO:0005768	GO_REF:nd	ND		C	cation efflux family protein	NA	NA	taxon:0	20141010	B2G
B2G	Locus_101759_Transcript_3/83347 [organism=Suaeda fruticosa]	Locus_101759_Transcript_3/3_Confidence_0.714_Length_1765|m.83347		GO:0008150	GO_REF:nd	ND		P	cation efflux family protein	NA	NA	taxon:0	20141010	B2G
B2G	Locus_101759_Transcript_3/83347 [organism=Suaeda fruticosa]	Locus_101759_Transcript_3/3_Confidence_0.714_Length_1765|m.83347		GO:0055085	GO_REF:nd	ND		P	cation efflux family protein	NA	NA	taxon:0	20141010	B2G
B2G	Locus_10177_Transcript_2/16795 [organism=Suaeda fruticosa]	Locus_10177_Transcript_2/8_Confidence_0.368_Length_1468|m.16795		GO:0003674	GO_REF:nd	ND		F	zinc finger mym-type protein 1-like	NA	NA	taxon:0	20141010	B2G
B2G	Locus_101781_Transcript_1/83349 [organism=Suaeda fruticosa]	Locus_101781_Transcript_1/4_Confidence_0.636_Length_667|m.83349		GO:0003674	GO_REF:nd	ND		F	flowering time control protein fca-like	NA	NA	taxon:0	20141010	B2G
B2G	Locus_101781_Transcript_1/83349 [organism=Suaeda fruticosa]	Locus_101781_Transcript_1/4_Confidence_0.636_Length_667|m.83349		GO:0003723	GO_REF:nd	ND		F	flowering time control protein fca-like	NA	NA	taxon:0	20141010	B2G
B2G	Locus_101781_Transcript_2/83351 [organism=Suaeda fruticosa]	Locus_101781_Transcript_2/4_Confidence_0.545_Length_527|m.83351		GO:0003674	GO_REF:nd	ND		F	flowering time control protein fca-like	NA	NA	taxon:0	20141010	B2G
B2G	Locus_101781_Transcript_2/83351 [organism=Suaeda fruticosa]	Locus_101781_Transcript_2/4_Confidence_0.545_Length_527|m.83351		GO:0003723	GO_REF:nd	ND		F	flowering time control protein fca-like	NA	NA	taxon:0	20141010	B2G
B2G	Locus_101781_Transcript_3/83353 [organism=Suaeda fruticosa]	Locus_101781_Transcript_3/4_Confidence_0.545_Length_687|m.83353		GO:0003674	GO_REF:nd	ND		F	flowering time control protein fca-like	NA	NA	taxon:0	20141010	B2G
B2G	Locus_101781_Transcript_3/83353 [organism=Suaeda fruticosa]	Locus_101781_Transcript_3/4_Confidence_0.545_Length_687|m.83353		GO:0003723	GO_REF:nd	ND		F	flowering time control protein fca-like	NA	NA	taxon:0	20141010	B2G
B2G	Locus_101849_Transcript_1/83368 [organism=Suaeda fruticosa]	Locus_101849_Transcript_1/3_Confidence_0.667_Length_1134|m.83368		GO:0016491	GO_REF:nd	ND		F	calmodulin-like protein 5-like	NA	NA	taxon:0	20141010	B2G
B2G	Locus_101849_Transcript_1/83368 [organism=Suaeda fruticosa]	Locus_101849_Transcript_1/3_Confidence_0.667_Length_1134|m.83368		GO:0005777	GO_REF:nd	ND		C	calmodulin-like protein 5-like	NA	NA	taxon:0	20141010	B2G
B2G	Locus_101849_Transcript_1/83368 [organism=Suaeda fruticosa]	Locus_101849_Transcript_1/3_Confidence_0.667_Length_1134|m.83368		GO:0005886	GO_REF:nd	ND		C	calmodulin-like protein 5-like	NA	NA	taxon:0	20141010	B2G
B2G	Locus_101849_Transcript_1/83368 [organism=Suaeda fruticosa]	Locus_101849_Transcript_1/3_Confidence_0.667_Length_1134|m.83368		GO:0043167	GO_REF:nd	ND		F	calmodulin-like protein 5-like	NA	NA	taxon:0	20141010	B2G
B2G	Locus_10184_Transcript_1/16798 [organism=Suaeda fruticosa]	Locus_10184_Transcript_1/10_Confidence_0.032_Length_474|m.16798		GO:0022857	GO_REF:nd	ND		F	cadmium zinc-transporting atpase hma2-like	NA	NA	taxon:0	20141010	B2G
B2G	Locus_10184_Transcript_1/16798 [organism=Suaeda fruticosa]	Locus_10184_Transcript_1/10_Confidence_0.032_Length_474|m.16798		GO:0005575	GO_REF:nd	ND		C	cadmium zinc-transporting atpase hma2-like	NA	NA	taxon:0	20141010	B2G
B2G	Locus_10184_Transcript_1/16798 [organism=Suaeda fruticosa]	Locus_10184_Transcript_1/10_Confidence_0.032_Length_474|m.16798		GO:0055085	GO_REF:nd	ND		P	cadmium zinc-transporting atpase hma2-like	NA	NA	taxon:0	20141010	B2G
B2G	Locus_10184_Transcript_1/16798 [organism=Suaeda fruticosa]	Locus_10184_Transcript_1/10_Confidence_0.032_Length_474|m.16798		GO:0043167	GO_REF:nd	ND		F	cadmium zinc-transporting atpase hma2-like	NA	NA	taxon:0	20141010	B2G
B2G	Locus_10184_Transcript_1/16798 [organism=Suaeda fruticosa]	Locus_10184_Transcript_1/10_Confidence_0.032_Length_474|m.16798		GO:0042592	GO_REF:nd	ND		P	cadmium zinc-transporting atpase hma2-like	NA	NA	taxon:0	20141010	B2G
B2G	Locus_10184_Transcript_1/16798 [organism=Suaeda fruticosa]	Locus_10184_Transcript_1/10_Confidence_0.032_Length_474|m.16798		GO:0008150	GO_REF:nd	ND		P	cadmium zinc-transporting atpase hma2-like	NA	NA	taxon:0	20141010	B2G
B2G	Locus_10184_Transcript_1/16798 [organism=Suaeda fruticosa]	Locus_10184_Transcript_1/10_Confidence_0.032_Length_474|m.16798		GO:0005773	GO_REF:nd	ND		C	cadmium zinc-transporting atpase hma2-like	NA	NA	taxon:0	20141010	B2G
B2G	Locus_10184_Transcript_1/16798 [organism=Suaeda fruticosa]	Locus_10184_Transcript_1/10_Confidence_0.032_Length_474|m.16798		GO:0016887	GO_REF:nd	ND		F	cadmium zinc-transporting atpase hma2-like	NA	NA	taxon:0	20141010	B2G
B2G	Locus_10184_Transcript_7/16803 [organism=Suaeda fruticosa]	Locus_10184_Transcript_7/10_Confidence_0.306_Length_1856|m.16803		GO:0022857	GO_REF:nd	ND		F	cadmium zinc-transporting atpase hma2-like	NA	NA	taxon:0	20141010	B2G
B2G	Locus_10184_Transcript_7/16803 [organism=Suaeda fruticosa]	Locus_10184_Transcript_7/10_Confidence_0.306_Length_1856|m.16803		GO:0005575	GO_REF:nd	ND		C	cadmium zinc-transporting atpase hma2-like	NA	NA	taxon:0	20141010	B2G
B2G	Locus_10184_Transcript_7/16803 [organism=Suaeda fruticosa]	Locus_10184_Transcript_7/10_Confidence_0.306_Length_1856|m.16803		GO:0055085	GO_REF:nd	ND		P	cadmium zinc-transporting atpase hma2-like	NA	NA	taxon:0	20141010	B2G
B2G	Locus_10184_Transcript_7/16803 [organism=Suaeda fruticosa]	Locus_10184_Transcript_7/10_Confidence_0.306_Length_1856|m.16803		GO:0043167	GO_REF:nd	ND		F	cadmium zinc-transporting atpase hma2-like	NA	NA	taxon:0	20141010	B2G
B2G	Locus_10184_Transcript_7/16803 [organism=Suaeda fruticosa]	Locus_10184_Transcript_7/10_Confidence_0.306_Length_1856|m.16803		GO:0042592	GO_REF:nd	ND		P	cadmium zinc-transporting atpase hma2-like	NA	NA	taxon:0	20141010	B2G
B2G	Locus_10184_Transcript_7/16803 [organism=Suaeda fruticosa]	Locus_10184_Transcript_7/10_Confidence_0.306_Length_1856|m.16803		GO:0008150	GO_REF:nd	ND		P	cadmium zinc-transporting atpase hma2-like	NA	NA	taxon:0	20141010	B2G
B2G	Locus_10184_Transcript_7/16803 [organism=Suaeda fruticosa]	Locus_10184_Transcript_7/10_Confidence_0.306_Length_1856|m.16803		GO:0005773	GO_REF:nd	ND		C	cadmium zinc-transporting atpase hma2-like	NA	NA	taxon:0	20141010	B2G
B2G	Locus_10184_Transcript_7/16803 [organism=Suaeda fruticosa]	Locus_10184_Transcript_7/10_Confidence_0.306_Length_1856|m.16803		GO:0016887	GO_REF:nd	ND		F	cadmium zinc-transporting atpase hma2-like	NA	NA	taxon:0	20141010	B2G
B2G	Locus_10184_Transcript_8/16804 [organism=Suaeda fruticosa]	Locus_10184_Transcript_8/10_Confidence_0.306_Length_2052|m.16804		GO:0022857	GO_REF:nd	ND		F	heavy metal atpase transporter	NA	NA	taxon:0	20141010	B2G
B2G	Locus_10184_Transcript_8/16804 [organism=Suaeda fruticosa]	Locus_10184_Transcript_8/10_Confidence_0.306_Length_2052|m.16804		GO:0005575	GO_REF:nd	ND		C	heavy metal atpase transporter	NA	NA	taxon:0	20141010	B2G
B2G	Locus_10184_Transcript_8/16804 [organism=Suaeda fruticosa]	Locus_10184_Transcript_8/10_Confidence_0.306_Length_2052|m.16804		GO:0055085	GO_REF:nd	ND		P	heavy metal atpase transporter	NA	NA	taxon:0	20141010	B2G
B2G	Locus_10184_Transcript_8/16804 [organism=Suaeda fruticosa]	Locus_10184_Transcript_8/10_Confidence_0.306_Length_2052|m.16804		GO:0043167	GO_REF:nd	ND		F	heavy metal atpase transporter	NA	NA	taxon:0	20141010	B2G
B2G	Locus_10184_Transcript_8/16804 [organism=Suaeda fruticosa]	Locus_10184_Transcript_8/10_Confidence_0.306_Length_2052|m.16804		GO:0042592	GO_REF:nd	ND		P	heavy metal atpase transporter	NA	NA	taxon:0	20141010	B2G
B2G	Locus_10184_Transcript_8/16804 [organism=Suaeda fruticosa]	Locus_10184_Transcript_8/10_Confidence_0.306_Length_2052|m.16804		GO:0008150	GO_REF:nd	ND		P	heavy metal atpase transporter	NA	NA	taxon:0	20141010	B2G
B2G	Locus_10184_Transcript_8/16804 [organism=Suaeda fruticosa]	Locus_10184_Transcript_8/10_Confidence_0.306_Length_2052|m.16804		GO:0005773	GO_REF:nd	ND		C	heavy metal atpase transporter	NA	NA	taxon:0	20141010	B2G
B2G	Locus_10184_Transcript_8/16804 [organism=Suaeda fruticosa]	Locus_10184_Transcript_8/10_Confidence_0.306_Length_2052|m.16804		GO:0016887	GO_REF:nd	ND		F	heavy metal atpase transporter	NA	NA	taxon:0	20141010	B2G
B2G	Locus_10184_Transcript_9/16805 [organism=Suaeda fruticosa]	Locus_10184_Transcript_9/10_Confidence_0.339_Length_2512|m.16805		GO:0005575	GO_REF:nd	ND		C	cadmium zinc-transporting atpase 3 isoform partial	NA	NA	taxon:0	20141010	B2G
B2G	Locus_10184_Transcript_9/16805 [organism=Suaeda fruticosa]	Locus_10184_Transcript_9/10_Confidence_0.339_Length_2512|m.16805		GO:0043167	GO_REF:nd	ND		F	cadmium zinc-transporting atpase 3 isoform partial	NA	NA	taxon:0	20141010	B2G
B2G	Locus_10184_Transcript_9/16805 [organism=Suaeda fruticosa]	Locus_10184_Transcript_9/10_Confidence_0.339_Length_2512|m.16805		GO:0042592	GO_REF:nd	ND		P	cadmium zinc-transporting atpase 3 isoform partial	NA	NA	taxon:0	20141010	B2G
B2G	Locus_10184_Transcript_9/16805 [organism=Suaeda fruticosa]	Locus_10184_Transcript_9/10_Confidence_0.339_Length_2512|m.16805		GO:0016887	GO_REF:nd	ND		F	cadmium zinc-transporting atpase 3 isoform partial	NA	NA	taxon:0	20141010	B2G
B2G	Locus_10184_Transcript_9/16805 [organism=Suaeda fruticosa]	Locus_10184_Transcript_9/10_Confidence_0.339_Length_2512|m.16805		GO:0022857	GO_REF:nd	ND		F	cadmium zinc-transporting atpase 3 isoform partial	NA	NA	taxon:0	20141010	B2G
B2G	Locus_10184_Transcript_9/16805 [organism=Suaeda fruticosa]	Locus_10184_Transcript_9/10_Confidence_0.339_Length_2512|m.16805		GO:0008150	GO_REF:nd	ND		P	cadmium zinc-transporting atpase 3 isoform partial	NA	NA	taxon:0	20141010	B2G
B2G	Locus_10184_Transcript_9/16805 [organism=Suaeda fruticosa]	Locus_10184_Transcript_9/10_Confidence_0.339_Length_2512|m.16805		GO:0006810	GO_REF:nd	ND		P	cadmium zinc-transporting atpase 3 isoform partial	NA	NA	taxon:0	20141010	B2G
B2G	Locus_10184_Transcript_9/16805 [organism=Suaeda fruticosa]	Locus_10184_Transcript_9/10_Confidence_0.339_Length_2512|m.16805		GO:0005886	GO_REF:nd	ND		C	cadmium zinc-transporting atpase 3 isoform partial	NA	NA	taxon:0	20141010	B2G
B2G	Locus_101889_Transcript_1/83372 [organism=Suaeda fruticosa]	Locus_101889_Transcript_1/2_Confidence_0.750_Length_1486|m.83372		GO:0005794	GO_REF:nd	ND		C	monoglyceride lipase-like	NA	NA	taxon:0	20141010	B2G
B2G	Locus_101909_Transcript_1/83380 [organism=Suaeda fruticosa]	Locus_101909_Transcript_1/4_Confidence_0.625_Length_1229|m.83380		GO:0005773	GO_REF:nd	ND		C	s-adenosyl-l-methionine-dependent methyltransferases superfamily protein isoform 1	NA	NA	taxon:0	20141010	B2G
B2G	Locus_101909_Transcript_1/83380 [organism=Suaeda fruticosa]	Locus_101909_Transcript_1/4_Confidence_0.625_Length_1229|m.83380		GO:0008150	GO_REF:nd	ND		P	s-adenosyl-l-methionine-dependent methyltransferases superfamily protein isoform 1	NA	NA	taxon:0	20141010	B2G
B2G	Locus_101909_Transcript_3/83382 [organism=Suaeda fruticosa]	Locus_101909_Transcript_3/4_Confidence_0.500_Length_985|m.83382		GO:0005773	GO_REF:nd	ND		C	s-adenosyl-l-methionine-dependent methyltransferases superfamily protein isoform 1	NA	NA	taxon:0	20141010	B2G
B2G	Locus_101909_Transcript_3/83382 [organism=Suaeda fruticosa]	Locus_101909_Transcript_3/4_Confidence_0.500_Length_985|m.83382		GO:0008150	GO_REF:nd	ND		P	s-adenosyl-l-methionine-dependent methyltransferases superfamily protein isoform 1	NA	NA	taxon:0	20141010	B2G
B2G	Locus_101909_Transcript_2/83381 [organism=Suaeda fruticosa]	Locus_101909_Transcript_2/4_Confidence_0.250_Length_636|m.83381		GO:0003674	GO_REF:nd	ND		F	s-adenosyl-l-methionine-dependent methyltransferases superfamily protein	NA	NA	taxon:0	20141010	B2G
B2G	Locus_101909_Transcript_2/83381 [organism=Suaeda fruticosa]	Locus_101909_Transcript_2/4_Confidence_0.250_Length_636|m.83381		GO:0008150	GO_REF:nd	ND		P	s-adenosyl-l-methionine-dependent methyltransferases superfamily protein	NA	NA	taxon:0	20141010	B2G
B2G	Locus_101909_Transcript_2/83381 [organism=Suaeda fruticosa]	Locus_101909_Transcript_2/4_Confidence_0.250_Length_636|m.83381		GO:0005737	GO_REF:nd	ND		C	s-adenosyl-l-methionine-dependent methyltransferases superfamily protein	NA	NA	taxon:0	20141010	B2G
B2G	Locus_101923_Transcript_1/83383 [organism=Suaeda fruticosa]	Locus_101923_Transcript_1/2_Confidence_0.800_Length_1044|m.83383		GO:0019899	GO_REF:nd	ND		F	casp-like protein vit_05s0020g01820	NA	NA	taxon:0	20141010	B2G
B2G	Locus_101923_Transcript_1/83383 [organism=Suaeda fruticosa]	Locus_101923_Transcript_1/2_Confidence_0.800_Length_1044|m.83383		GO:0005575	GO_REF:nd	ND		C	casp-like protein vit_05s0020g01820	NA	NA	taxon:0	20141010	B2G
B2G	Locus_101923_Transcript_1/83383 [organism=Suaeda fruticosa]	Locus_101923_Transcript_1/2_Confidence_0.800_Length_1044|m.83383		GO:0005886	GO_REF:nd	ND		C	casp-like protein vit_05s0020g01820	NA	NA	taxon:0	20141010	B2G
B2G	Locus_10193_Transcript_1/16814 [organism=Suaeda fruticosa]	Locus_10193_Transcript_1/6_Confidence_0.500_Length_2251|m.16814		GO:0016491	GO_REF:nd	ND		F	copper amine oxidase family protein isoform 1	NA	NA	taxon:0	20141010	B2G
B2G	Locus_10193_Transcript_1/16814 [organism=Suaeda fruticosa]	Locus_10193_Transcript_1/6_Confidence_0.500_Length_2251|m.16814		GO:0043167	GO_REF:nd	ND		F	copper amine oxidase family protein isoform 1	NA	NA	taxon:0	20141010	B2G
B2G	Locus_10193_Transcript_1/16814 [organism=Suaeda fruticosa]	Locus_10193_Transcript_1/6_Confidence_0.500_Length_2251|m.16814		GO:0005777	GO_REF:nd	ND		C	copper amine oxidase family protein isoform 1	NA	NA	taxon:0	20141010	B2G
B2G	Locus_10193_Transcript_1/16814 [organism=Suaeda fruticosa]	Locus_10193_Transcript_1/6_Confidence_0.500_Length_2251|m.16814		GO:0003674	GO_REF:nd	ND		F	copper amine oxidase family protein isoform 1	NA	NA	taxon:0	20141010	B2G
B2G	Locus_10193_Transcript_1/16814 [organism=Suaeda fruticosa]	Locus_10193_Transcript_1/6_Confidence_0.500_Length_2251|m.16814		GO:0008150	GO_REF:nd	ND		P	copper amine oxidase family protein isoform 1	NA	NA	taxon:0	20141010	B2G
B2G	Locus_10193_Transcript_3/16815 [organism=Suaeda fruticosa]	Locus_10193_Transcript_3/6_Confidence_0.167_Length_504|m.16815		GO:0043167	GO_REF:nd	ND		F	copper amine oxidase family protein isoform 2	NA	NA	taxon:0	20141010	B2G
B2G	Locus_10193_Transcript_3/16815 [organism=Suaeda fruticosa]	Locus_10193_Transcript_3/6_Confidence_0.167_Length_504|m.16815		GO:0008150	GO_REF:nd	ND		P	copper amine oxidase family protein isoform 2	NA	NA	taxon:0	20141010	B2G
B2G	Locus_10193_Transcript_3/16815 [organism=Suaeda fruticosa]	Locus_10193_Transcript_3/6_Confidence_0.167_Length_504|m.16815		GO:0003674	GO_REF:nd	ND		F	copper amine oxidase family protein isoform 2	NA	NA	taxon:0	20141010	B2G
B2G	Locus_10193_Transcript_3/16815 [organism=Suaeda fruticosa]	Locus_10193_Transcript_3/6_Confidence_0.167_Length_504|m.16815		GO:0016491	GO_REF:nd	ND		F	copper amine oxidase family protein isoform 2	NA	NA	taxon:0	20141010	B2G
B2G	Locus_10193_Transcript_4/16816 [organism=Suaeda fruticosa]	Locus_10193_Transcript_4/6_Confidence_0.417_Length_2216|m.16816		GO:0043167	GO_REF:nd	ND		F	copper methylamine oxidase-like	NA	NA	taxon:0	20141010	B2G
B2G	Locus_10193_Transcript_4/16816 [organism=Suaeda fruticosa]	Locus_10193_Transcript_4/6_Confidence_0.417_Length_2216|m.16816		GO:0008150	GO_REF:nd	ND		P	copper methylamine oxidase-like	NA	NA	taxon:0	20141010	B2G
B2G	Locus_10193_Transcript_4/16816 [organism=Suaeda fruticosa]	Locus_10193_Transcript_4/6_Confidence_0.417_Length_2216|m.16816		GO:0003674	GO_REF:nd	ND		F	copper methylamine oxidase-like	NA	NA	taxon:0	20141010	B2G
B2G	Locus_10193_Transcript_4/16816 [organism=Suaeda fruticosa]	Locus_10193_Transcript_4/6_Confidence_0.417_Length_2216|m.16816		GO:0016491	GO_REF:nd	ND		F	copper methylamine oxidase-like	NA	NA	taxon:0	20141010	B2G
B2G	Locus_101945_Transcript_1/83384 [organism=Suaeda fruticosa]	Locus_101945_Transcript_1/1_Confidence_1.000_Length_306|m.83384		GO:0003674	GO_REF:nd	ND		F	low quality protein: zinc finger mym-type protein 1-like	NA	NA	taxon:0	20141010	B2G
B2G	Locus_101965_Transcript_3/83388 [organism=Suaeda fruticosa]	Locus_101965_Transcript_3/4_Confidence_0.625_Length_1523|m.83388		GO:0043167	GO_REF:nd	ND		F	ndh-dependent cyclic electron flow 1 isoform 1	NA	NA	taxon:0	20141010	B2G
B2G	Locus_101965_Transcript_3/83388 [organism=Suaeda fruticosa]	Locus_101965_Transcript_3/4_Confidence_0.625_Length_1523|m.83388		GO:0043234	GO_REF:nd	ND		C	ndh-dependent cyclic electron flow 1 isoform 1	NA	NA	taxon:0	20141010	B2G
B2G	Locus_101965_Transcript_3/83388 [organism=Suaeda fruticosa]	Locus_101965_Transcript_3/4_Confidence_0.625_Length_1523|m.83388		GO:0005622	GO_REF:nd	ND		C	ndh-dependent cyclic electron flow 1 isoform 1	NA	NA	taxon:0	20141010	B2G
B2G	Locus_101965_Transcript_3/83388 [organism=Suaeda fruticosa]	Locus_101965_Transcript_3/4_Confidence_0.625_Length_1523|m.83388		GO:0003674	GO_REF:nd	ND		F	ndh-dependent cyclic electron flow 1 isoform 1	NA	NA	taxon:0	20141010	B2G
B2G	Locus_101965_Transcript_3/83388 [organism=Suaeda fruticosa]	Locus_101965_Transcript_3/4_Confidence_0.625_Length_1523|m.83388		GO:0006091	GO_REF:nd	ND		P	ndh-dependent cyclic electron flow 1 isoform 1	NA	NA	taxon:0	20141010	B2G
B2G	Locus_101965_Transcript_3/83388 [organism=Suaeda fruticosa]	Locus_101965_Transcript_3/4_Confidence_0.625_Length_1523|m.83388		GO:0015979	GO_REF:nd	ND		P	ndh-dependent cyclic electron flow 1 isoform 1	NA	NA	taxon:0	20141010	B2G
B2G	Locus_101965_Transcript_3/83388 [organism=Suaeda fruticosa]	Locus_101965_Transcript_3/4_Confidence_0.625_Length_1523|m.83388		GO:0009536	GO_REF:nd	ND		C	ndh-dependent cyclic electron flow 1 isoform 1	NA	NA	taxon:0	20141010	B2G
B2G	Locus_101965_Transcript_3/83388 [organism=Suaeda fruticosa]	Locus_101965_Transcript_3/4_Confidence_0.625_Length_1523|m.83388		GO:0009579	GO_REF:nd	ND		C	ndh-dependent cyclic electron flow 1 isoform 1	NA	NA	taxon:0	20141010	B2G
B2G	Locus_10193_Transcript_5/16817 [organism=Suaeda fruticosa]	Locus_10193_Transcript_5/6_Confidence_0.583_Length_2471|m.16817		GO:0016491	GO_REF:nd	ND		F	copper amine oxidase family protein isoform 1	NA	NA	taxon:0	20141010	B2G
B2G	Locus_10193_Transcript_5/16817 [organism=Suaeda fruticosa]	Locus_10193_Transcript_5/6_Confidence_0.583_Length_2471|m.16817		GO:0043167	GO_REF:nd	ND		F	copper amine oxidase family protein isoform 1	NA	NA	taxon:0	20141010	B2G
B2G	Locus_10193_Transcript_5/16817 [organism=Suaeda fruticosa]	Locus_10193_Transcript_5/6_Confidence_0.583_Length_2471|m.16817		GO:0005777	GO_REF:nd	ND		C	copper amine oxidase family protein isoform 1	NA	NA	taxon:0	20141010	B2G
B2G	Locus_10193_Transcript_5/16817 [organism=Suaeda fruticosa]	Locus_10193_Transcript_5/6_Confidence_0.583_Length_2471|m.16817		GO:0003674	GO_REF:nd	ND		F	copper amine oxidase family protein isoform 1	NA	NA	taxon:0	20141010	B2G
B2G	Locus_10193_Transcript_5/16817 [organism=Suaeda fruticosa]	Locus_10193_Transcript_5/6_Confidence_0.583_Length_2471|m.16817		GO:0008150	GO_REF:nd	ND		P	copper amine oxidase family protein isoform 1	NA	NA	taxon:0	20141010	B2G
B2G	Locus_101988_Transcript_1/83395 [organism=Suaeda fruticosa]	Locus_101988_Transcript_1/1_Confidence_1.000_Length_1353|m.83395		GO:0016746	GO_REF:nd	ND		F	beta ketoadipyl thiolase	NA	NA	taxon:0	20141010	B2G
B2G	Locus_101988_Transcript_1/83395 [organism=Suaeda fruticosa]	Locus_101988_Transcript_1/1_Confidence_1.000_Length_1353|m.83395		GO:0008150	GO_REF:nd	ND		P	beta ketoadipyl thiolase	NA	NA	taxon:0	20141010	B2G
B2G	Locus_101988_Transcript_1/83396 [organism=Suaeda fruticosa]	Locus_101988_Transcript_1/1_Confidence_1.000_Length_1353|m.83396		GO:0016746	GO_REF:nd	ND		F	beta ketoadipyl thiolase	NA	NA	taxon:0	20141010	B2G
B2G	Locus_101988_Transcript_1/83396 [organism=Suaeda fruticosa]	Locus_101988_Transcript_1/1_Confidence_1.000_Length_1353|m.83396		GO:0008150	GO_REF:nd	ND		P	beta ketoadipyl thiolase	NA	NA	taxon:0	20141010	B2G
B2G	Locus_101_Transcript_1/1547 [organism=Suaeda fruticosa]	Locus_101_Transcript_1/4_Confidence_0.750_Length_3245|m.1547		GO:0043167	GO_REF:nd	ND		F	zinc finger family protein	NA	NA	taxon:0	20141010	B2G
B2G	Locus_101_Transcript_1/1547 [organism=Suaeda fruticosa]	Locus_101_Transcript_1/4_Confidence_0.750_Length_3245|m.1547		GO:0009536	GO_REF:nd	ND		C	zinc finger family protein	NA	NA	taxon:0	20141010	B2G
B2G	Locus_101_Transcript_2/1550 [organism=Suaeda fruticosa]	Locus_101_Transcript_2/4_Confidence_0.750_Length_3331|m.1550		GO:0043167	GO_REF:nd	ND		F	zinc finger family protein	NA	NA	taxon:0	20141010	B2G
B2G	Locus_101990_Transcript_1/83399 [organism=Suaeda fruticosa]	Locus_101990_Transcript_1/1_Confidence_1.000_Length_609|m.83399		GO:0016779	GO_REF:nd	ND		F	retrotransposon ty3-gypsy subclass	NA	NA	taxon:0	20141010	B2G
B2G	Locus_101990_Transcript_1/83399 [organism=Suaeda fruticosa]	Locus_101990_Transcript_1/1_Confidence_1.000_Length_609|m.83399		GO:0003677	GO_REF:nd	ND		F	retrotransposon ty3-gypsy subclass	NA	NA	taxon:0	20141010	B2G
B2G	Locus_101990_Transcript_1/83399 [organism=Suaeda fruticosa]	Locus_101990_Transcript_1/1_Confidence_1.000_Length_609|m.83399		GO:0009058	GO_REF:nd	ND		P	retrotransposon ty3-gypsy subclass	NA	NA	taxon:0	20141010	B2G
B2G	Locus_101990_Transcript_1/83399 [organism=Suaeda fruticosa]	Locus_101990_Transcript_1/1_Confidence_1.000_Length_609|m.83399		GO:0006259	GO_REF:nd	ND		P	retrotransposon ty3-gypsy subclass	NA	NA	taxon:0	20141010	B2G
B2G	Locus_101990_Transcript_1/83399 [organism=Suaeda fruticosa]	Locus_101990_Transcript_1/1_Confidence_1.000_Length_609|m.83399		GO:0003723	GO_REF:nd	ND		F	retrotransposon ty3-gypsy subclass	NA	NA	taxon:0	20141010	B2G
B2G	Locus_101990_Transcript_1/83399 [organism=Suaeda fruticosa]	Locus_101990_Transcript_1/1_Confidence_1.000_Length_609|m.83399		GO:0009536	GO_REF:nd	ND		C	retrotransposon ty3-gypsy subclass	NA	NA	taxon:0	20141010	B2G
B2G	Locus_101990_Transcript_1/83399 [organism=Suaeda fruticosa]	Locus_101990_Transcript_1/1_Confidence_1.000_Length_609|m.83399		GO:0005739	GO_REF:nd	ND		C	retrotransposon ty3-gypsy subclass	NA	NA	taxon:0	20141010	B2G
B2G	Locus_102016_Transcript_1/83406 [organism=Suaeda fruticosa]	Locus_102016_Transcript_1/1_Confidence_1.000_Length_981|m.83406		GO:0008150	GO_REF:nd	ND		P	ribulose- bisphosphate carboxylase oxygenase large subunit n- chloroplastic-like	NA	NA	taxon:0	20141010	B2G
B2G	Locus_102016_Transcript_1/83406 [organism=Suaeda fruticosa]	Locus_102016_Transcript_1/1_Confidence_1.000_Length_981|m.83406		GO:0008168	GO_REF:nd	ND		F	ribulose- bisphosphate carboxylase oxygenase large subunit n- chloroplastic-like	NA	NA	taxon:0	20141010	B2G
B2G	Locus_102016_Transcript_1/83406 [organism=Suaeda fruticosa]	Locus_102016_Transcript_1/1_Confidence_1.000_Length_981|m.83406		GO:0009536	GO_REF:nd	ND		C	ribulose- bisphosphate carboxylase oxygenase large subunit n- chloroplastic-like	NA	NA	taxon:0	20141010	B2G
B2G	Locus_102021_Transcript_1/83408 [organism=Suaeda fruticosa]	Locus_102021_Transcript_1/1_Confidence_1.000_Length_1481|m.83408		GO:0008150	GO_REF:nd	ND		P	mate efflux family protein 5-like	NA	NA	taxon:0	20141010	B2G
B2G	Locus_102021_Transcript_1/83408 [organism=Suaeda fruticosa]	Locus_102021_Transcript_1/1_Confidence_1.000_Length_1481|m.83408		GO:0022857	GO_REF:nd	ND		F	mate efflux family protein 5-like	NA	NA	taxon:0	20141010	B2G
B2G	Locus_102021_Transcript_1/83408 [organism=Suaeda fruticosa]	Locus_102021_Transcript_1/1_Confidence_1.000_Length_1481|m.83408		GO:0055085	GO_REF:nd	ND		P	mate efflux family protein 5-like	NA	NA	taxon:0	20141010	B2G
B2G	Locus_102021_Transcript_1/83408 [organism=Suaeda fruticosa]	Locus_102021_Transcript_1/1_Confidence_1.000_Length_1481|m.83408		GO:0005773	GO_REF:nd	ND		C	mate efflux family protein 5-like	NA	NA	taxon:0	20141010	B2G
B2G	Locus_102021_Transcript_1/83408 [organism=Suaeda fruticosa]	Locus_102021_Transcript_1/1_Confidence_1.000_Length_1481|m.83408		GO:0005575	GO_REF:nd	ND		C	mate efflux family protein 5-like	NA	NA	taxon:0	20141010	B2G
B2G	Locus_102035_Transcript_1/83410 [organism=Suaeda fruticosa]	Locus_102035_Transcript_1/1_Confidence_1.000_Length_862|m.83410		GO:0006259	GO_REF:nd	ND		P	retroelement pol polyprotein	NA	NA	taxon:0	20141010	B2G
B2G	Locus_102035_Transcript_1/83410 [organism=Suaeda fruticosa]	Locus_102035_Transcript_1/1_Confidence_1.000_Length_862|m.83410		GO:0003674	GO_REF:nd	ND		F	retroelement pol polyprotein	NA	NA	taxon:0	20141010	B2G
B2G	Locus_102042_Transcript_1/83414 [organism=Suaeda fruticosa]	Locus_102042_Transcript_1/2_Confidence_0.667_Length_1988|m.83414		GO:0034641	GO_REF:nd	ND		P	-binding domain-like superfamily protein isoform 2	NA	NA	taxon:0	20141010	B2G
B2G	Locus_102042_Transcript_1/83414 [organism=Suaeda fruticosa]	Locus_102042_Transcript_1/2_Confidence_0.667_Length_1988|m.83414		GO:0008150	GO_REF:nd	ND		P	-binding domain-like superfamily protein isoform 2	NA	NA	taxon:0	20141010	B2G
B2G	Locus_102042_Transcript_1/83414 [organism=Suaeda fruticosa]	Locus_102042_Transcript_1/2_Confidence_0.667_Length_1988|m.83414		GO:0034655	GO_REF:nd	ND		P	-binding domain-like superfamily protein isoform 2	NA	NA	taxon:0	20141010	B2G
B2G	Locus_102042_Transcript_1/83414 [organism=Suaeda fruticosa]	Locus_102042_Transcript_1/2_Confidence_0.667_Length_1988|m.83414		GO:0004518	GO_REF:nd	ND		F	-binding domain-like superfamily protein isoform 2	NA	NA	taxon:0	20141010	B2G
B2G	Locus_102042_Transcript_1/83414 [organism=Suaeda fruticosa]	Locus_102042_Transcript_1/2_Confidence_0.667_Length_1988|m.83414		GO:0005654	GO_REF:nd	ND		C	-binding domain-like superfamily protein isoform 2	NA	NA	taxon:0	20141010	B2G
B2G	Locus_102042_Transcript_1/83414 [organism=Suaeda fruticosa]	Locus_102042_Transcript_1/2_Confidence_0.667_Length_1988|m.83414		GO:0006397	GO_REF:nd	ND		P	-binding domain-like superfamily protein isoform 2	NA	NA	taxon:0	20141010	B2G
B2G	Locus_102042_Transcript_1/83414 [organism=Suaeda fruticosa]	Locus_102042_Transcript_1/2_Confidence_0.667_Length_1988|m.83414		GO:0003723	GO_REF:nd	ND		F	-binding domain-like superfamily protein isoform 2	NA	NA	taxon:0	20141010	B2G
B2G	Locus_102042_Transcript_2/83415 [organism=Suaeda fruticosa]	Locus_102042_Transcript_2/2_Confidence_1.000_Length_2111|m.83415		GO:0034641	GO_REF:nd	ND		P	double-stranded rna-binding protein 1-like	NA	NA	taxon:0	20141010	B2G
B2G	Locus_102042_Transcript_2/83415 [organism=Suaeda fruticosa]	Locus_102042_Transcript_2/2_Confidence_1.000_Length_2111|m.83415		GO:0008150	GO_REF:nd	ND		P	double-stranded rna-binding protein 1-like	NA	NA	taxon:0	20141010	B2G
B2G	Locus_102042_Transcript_2/83415 [organism=Suaeda fruticosa]	Locus_102042_Transcript_2/2_Confidence_1.000_Length_2111|m.83415		GO:0034655	GO_REF:nd	ND		P	double-stranded rna-binding protein 1-like	NA	NA	taxon:0	20141010	B2G
B2G	Locus_102042_Transcript_2/83415 [organism=Suaeda fruticosa]	Locus_102042_Transcript_2/2_Confidence_1.000_Length_2111|m.83415		GO:0004518	GO_REF:nd	ND		F	double-stranded rna-binding protein 1-like	NA	NA	taxon:0	20141010	B2G
B2G	Locus_102042_Transcript_2/83415 [organism=Suaeda fruticosa]	Locus_102042_Transcript_2/2_Confidence_1.000_Length_2111|m.83415		GO:0005654	GO_REF:nd	ND		C	double-stranded rna-binding protein 1-like	NA	NA	taxon:0	20141010	B2G
B2G	Locus_102042_Transcript_2/83415 [organism=Suaeda fruticosa]	Locus_102042_Transcript_2/2_Confidence_1.000_Length_2111|m.83415		GO:0006397	GO_REF:nd	ND		P	double-stranded rna-binding protein 1-like	NA	NA	taxon:0	20141010	B2G
B2G	Locus_102042_Transcript_2/83415 [organism=Suaeda fruticosa]	Locus_102042_Transcript_2/2_Confidence_1.000_Length_2111|m.83415		GO:0003723	GO_REF:nd	ND		F	double-stranded rna-binding protein 1-like	NA	NA	taxon:0	20141010	B2G
B2G	Locus_10205_Transcript_1/16820 [organism=Suaeda fruticosa]	Locus_10205_Transcript_1/2_Confidence_0.875_Length_762|m.16820		GO:0006259	GO_REF:nd	ND		P	reverse transcriptase	NA	NA	taxon:0	20141010	B2G
B2G	Locus_10205_Transcript_1/16820 [organism=Suaeda fruticosa]	Locus_10205_Transcript_1/2_Confidence_0.875_Length_762|m.16820		GO:0003674	GO_REF:nd	ND		F	reverse transcriptase	NA	NA	taxon:0	20141010	B2G
B2G	Locus_102092_Transcript_1/83422 [organism=Suaeda fruticosa]	Locus_102092_Transcript_1/1_Confidence_1.000_Length_1143|m.83422		GO:0003674	GO_REF:nd	ND		F	cytochrome c6	NA	NA	taxon:0	20141010	B2G
B2G	Locus_102092_Transcript_1/83422 [organism=Suaeda fruticosa]	Locus_102092_Transcript_1/1_Confidence_1.000_Length_1143|m.83422		GO:0009536	GO_REF:nd	ND		C	cytochrome c6	NA	NA	taxon:0	20141010	B2G
B2G	Locus_102099_Transcript_2/83424 [organism=Suaeda fruticosa]	Locus_102099_Transcript_2/3_Confidence_0.800_Length_862|m.83424		GO:0006412	GO_REF:nd	ND		P	ribosomal protein l23	NA	NA	taxon:0	20141010	B2G
B2G	Locus_102099_Transcript_2/83424 [organism=Suaeda fruticosa]	Locus_102099_Transcript_2/3_Confidence_0.800_Length_862|m.83424		GO:0006950	GO_REF:nd	ND		P	ribosomal protein l23	NA	NA	taxon:0	20141010	B2G
B2G	Locus_102099_Transcript_2/83424 [organism=Suaeda fruticosa]	Locus_102099_Transcript_2/3_Confidence_0.800_Length_862|m.83424		GO:0005618	GO_REF:nd	ND		C	ribosomal protein l23	NA	NA	taxon:0	20141010	B2G
B2G	Locus_102099_Transcript_2/83424 [organism=Suaeda fruticosa]	Locus_102099_Transcript_2/3_Confidence_0.800_Length_862|m.83424		GO:0005730	GO_REF:nd	ND		C	ribosomal protein l23	NA	NA	taxon:0	20141010	B2G
B2G	Locus_102099_Transcript_2/83424 [organism=Suaeda fruticosa]	Locus_102099_Transcript_2/3_Confidence_0.800_Length_862|m.83424		GO:0005575	GO_REF:nd	ND		C	ribosomal protein l23	NA	NA	taxon:0	20141010	B2G
B2G	Locus_102099_Transcript_2/83424 [organism=Suaeda fruticosa]	Locus_102099_Transcript_2/3_Confidence_0.800_Length_862|m.83424		GO:0019843	GO_REF:nd	ND		F	ribosomal protein l23	NA	NA	taxon:0	20141010	B2G
B2G	Locus_102099_Transcript_2/83424 [organism=Suaeda fruticosa]	Locus_102099_Transcript_2/3_Confidence_0.800_Length_862|m.83424		GO:0003735	GO_REF:nd	ND		F	ribosomal protein l23	NA	NA	taxon:0	20141010	B2G
B2G	Locus_102099_Transcript_2/83424 [organism=Suaeda fruticosa]	Locus_102099_Transcript_2/3_Confidence_0.800_Length_862|m.83424		GO:0003674	GO_REF:nd	ND		F	ribosomal protein l23	NA	NA	taxon:0	20141010	B2G
B2G	Locus_102099_Transcript_2/83424 [organism=Suaeda fruticosa]	Locus_102099_Transcript_2/3_Confidence_0.800_Length_862|m.83424		GO:0008150	GO_REF:nd	ND		P	ribosomal protein l23	NA	NA	taxon:0	20141010	B2G
B2G	Locus_102099_Transcript_2/83424 [organism=Suaeda fruticosa]	Locus_102099_Transcript_2/3_Confidence_0.800_Length_862|m.83424		GO:0005840	GO_REF:nd	ND		C	ribosomal protein l23	NA	NA	taxon:0	20141010	B2G
B2G	Locus_102099_Transcript_2/83424 [organism=Suaeda fruticosa]	Locus_102099_Transcript_2/3_Confidence_0.800_Length_862|m.83424		GO:0005829	GO_REF:nd	ND		C	ribosomal protein l23	NA	NA	taxon:0	20141010	B2G
B2G	Locus_102122_Transcript_1/83426 [organism=Suaeda fruticosa]	Locus_102122_Transcript_1/1_Confidence_1.000_Length_814|m.83426		GO:0003674	GO_REF:nd	ND		F	wall-associated receptor kinase 2-like	NA	NA	taxon:0	20141010	B2G
B2G	Locus_102124_Transcript_1/83427 [organism=Suaeda fruticosa]	Locus_102124_Transcript_1/1_Confidence_1.000_Length_1856|m.83427		GO:0005829	GO_REF:nd	ND		C	tubulin-folding cofactor b-like	NA	NA	taxon:0	20141010	B2G
B2G	Locus_102124_Transcript_1/83427 [organism=Suaeda fruticosa]	Locus_102124_Transcript_1/1_Confidence_1.000_Length_1856|m.83427		GO:0005737	GO_REF:nd	ND		C	tubulin-folding cofactor b-like	NA	NA	taxon:0	20141010	B2G
B2G	Locus_102124_Transcript_1/83427 [organism=Suaeda fruticosa]	Locus_102124_Transcript_1/1_Confidence_1.000_Length_1856|m.83427		GO:0005634	GO_REF:nd	ND		C	tubulin-folding cofactor b-like	NA	NA	taxon:0	20141010	B2G
B2G	Locus_102124_Transcript_1/83427 [organism=Suaeda fruticosa]	Locus_102124_Transcript_1/1_Confidence_1.000_Length_1856|m.83427		GO:0051301	GO_REF:nd	ND		P	tubulin-folding cofactor b-like	NA	NA	taxon:0	20141010	B2G
B2G	Locus_102124_Transcript_1/83427 [organism=Suaeda fruticosa]	Locus_102124_Transcript_1/1_Confidence_1.000_Length_1856|m.83427		GO:0009790	GO_REF:nd	ND		P	tubulin-folding cofactor b-like	NA	NA	taxon:0	20141010	B2G
B2G	Locus_10213_Transcript_2/16822 [organism=Suaeda fruticosa]	Locus_10213_Transcript_2/3_Confidence_0.500_Length_558|m.16822		GO:0008150	GO_REF:nd	ND		P	cysteine-rich receptor-like protein kinase 29-like	NA	NA	taxon:0	20141010	B2G
B2G	Locus_102143_Transcript_2/83430 [organism=Suaeda fruticosa]	Locus_102143_Transcript_2/4_Confidence_0.500_Length_1344|m.83430		GO:0043167	GO_REF:nd	ND		F	zinc finger	NA	NA	taxon:0	20141010	B2G
B2G	Locus_102143_Transcript_3/83431 [organism=Suaeda fruticosa]	Locus_102143_Transcript_3/4_Confidence_0.625_Length_2311|m.83431		GO:0043167	GO_REF:nd	ND		F	zinc finger	NA	NA	taxon:0	20141010	B2G
B2G	Locus_102143_Transcript_4/83432 [organism=Suaeda fruticosa]	Locus_102143_Transcript_4/4_Confidence_0.625_Length_2204|m.83432		GO:0043167	GO_REF:nd	ND		F	zinc finger	NA	NA	taxon:0	20141010	B2G
B2G	Locus_10215_Transcript_10/16840 [organism=Suaeda fruticosa]	Locus_10215_Transcript_10/11_Confidence_0.408_Length_2870|m.16840		GO:0006464	GO_REF:nd	ND		P	casein kinase i isoform delta-like protein	NA	NA	taxon:0	20141010	B2G
B2G	Locus_10215_Transcript_10/16840 [organism=Suaeda fruticosa]	Locus_10215_Transcript_10/11_Confidence_0.408_Length_2870|m.16840		GO:0043167	GO_REF:nd	ND		F	casein kinase i isoform delta-like protein	NA	NA	taxon:0	20141010	B2G
B2G	Locus_10215_Transcript_10/16840 [organism=Suaeda fruticosa]	Locus_10215_Transcript_10/11_Confidence_0.408_Length_2870|m.16840		GO:0016301	GO_REF:nd	ND		F	casein kinase i isoform delta-like protein	NA	NA	taxon:0	20141010	B2G
B2G	Locus_10215_Transcript_3/16832 [organism=Suaeda fruticosa]	Locus_10215_Transcript_3/11_Confidence_0.347_Length_2090|m.16832		GO:0006464	GO_REF:nd	ND		P	casein kinase i isoform delta-like	NA	NA	taxon:0	20141010	B2G
B2G	Locus_10215_Transcript_3/16832 [organism=Suaeda fruticosa]	Locus_10215_Transcript_3/11_Confidence_0.347_Length_2090|m.16832		GO:0005856	GO_REF:nd	ND		C	casein kinase i isoform delta-like	NA	NA	taxon:0	20141010	B2G
B2G	Locus_10215_Transcript_3/16832 [organism=Suaeda fruticosa]	Locus_10215_Transcript_3/11_Confidence_0.347_Length_2090|m.16832		GO:0043234	GO_REF:nd	ND		C	casein kinase i isoform delta-like	NA	NA	taxon:0	20141010	B2G
B2G	Locus_10215_Transcript_3/16832 [organism=Suaeda fruticosa]	Locus_10215_Transcript_3/11_Confidence_0.347_Length_2090|m.16832		GO:0005737	GO_REF:nd	ND		C	casein kinase i isoform delta-like	NA	NA	taxon:0	20141010	B2G
B2G	Locus_10215_Transcript_3/16832 [organism=Suaeda fruticosa]	Locus_10215_Transcript_3/11_Confidence_0.347_Length_2090|m.16832		GO:0016301	GO_REF:nd	ND		F	casein kinase i isoform delta-like	NA	NA	taxon:0	20141010	B2G
B2G	Locus_10215_Transcript_3/16832 [organism=Suaeda fruticosa]	Locus_10215_Transcript_3/11_Confidence_0.347_Length_2090|m.16832		GO:0043167	GO_REF:nd	ND		F	casein kinase i isoform delta-like	NA	NA	taxon:0	20141010	B2G
B2G	Locus_10215_Transcript_4/16833 [organism=Suaeda fruticosa]	Locus_10215_Transcript_4/11_Confidence_0.510_Length_3336|m.16833		GO:0006464	GO_REF:nd	ND		P	casein kinase i isoform delta-like	NA	NA	taxon:0	20141010	B2G
B2G	Locus_10215_Transcript_4/16833 [organism=Suaeda fruticosa]	Locus_10215_Transcript_4/11_Confidence_0.510_Length_3336|m.16833		GO:0043167	GO_REF:nd	ND		F	casein kinase i isoform delta-like	NA	NA	taxon:0	20141010	B2G
B2G	Locus_10215_Transcript_4/16833 [organism=Suaeda fruticosa]	Locus_10215_Transcript_4/11_Confidence_0.510_Length_3336|m.16833		GO:0016301	GO_REF:nd	ND		F	casein kinase i isoform delta-like	NA	NA	taxon:0	20141010	B2G
B2G	Locus_10215_Transcript_5/16834 [organism=Suaeda fruticosa]	Locus_10215_Transcript_5/11_Confidence_0.347_Length_1962|m.16834		GO:0006464	GO_REF:nd	ND		P	casein kinase i isoform delta-like	NA	NA	taxon:0	20141010	B2G
B2G	Locus_10215_Transcript_5/16834 [organism=Suaeda fruticosa]	Locus_10215_Transcript_5/11_Confidence_0.347_Length_1962|m.16834		GO:0005856	GO_REF:nd	ND		C	casein kinase i isoform delta-like	NA	NA	taxon:0	20141010	B2G
B2G	Locus_10215_Transcript_5/16834 [organism=Suaeda fruticosa]	Locus_10215_Transcript_5/11_Confidence_0.347_Length_1962|m.16834		GO:0043234	GO_REF:nd	ND		C	casein kinase i isoform delta-like	NA	NA	taxon:0	20141010	B2G
B2G	Locus_10215_Transcript_5/16834 [organism=Suaeda fruticosa]	Locus_10215_Transcript_5/11_Confidence_0.347_Length_1962|m.16834		GO:0005737	GO_REF:nd	ND		C	casein kinase i isoform delta-like	NA	NA	taxon:0	20141010	B2G
B2G	Locus_10215_Transcript_5/16834 [organism=Suaeda fruticosa]	Locus_10215_Transcript_5/11_Confidence_0.347_Length_1962|m.16834		GO:0016301	GO_REF:nd	ND		F	casein kinase i isoform delta-like	NA	NA	taxon:0	20141010	B2G
B2G	Locus_10215_Transcript_5/16834 [organism=Suaeda fruticosa]	Locus_10215_Transcript_5/11_Confidence_0.347_Length_1962|m.16834		GO:0043167	GO_REF:nd	ND		F	casein kinase i isoform delta-like	NA	NA	taxon:0	20141010	B2G
B2G	Locus_10215_Transcript_6/16836 [organism=Suaeda fruticosa]	Locus_10215_Transcript_6/11_Confidence_0.510_Length_3237|m.16836		GO:0006464	GO_REF:nd	ND		P	casein kinase i isoform delta-like	NA	NA	taxon:0	20141010	B2G
B2G	Locus_10215_Transcript_6/16836 [organism=Suaeda fruticosa]	Locus_10215_Transcript_6/11_Confidence_0.510_Length_3237|m.16836		GO:0005856	GO_REF:nd	ND		C	casein kinase i isoform delta-like	NA	NA	taxon:0	20141010	B2G
B2G	Locus_10215_Transcript_6/16836 [organism=Suaeda fruticosa]	Locus_10215_Transcript_6/11_Confidence_0.510_Length_3237|m.16836		GO:0043234	GO_REF:nd	ND		C	casein kinase i isoform delta-like	NA	NA	taxon:0	20141010	B2G
B2G	Locus_10215_Transcript_6/16836 [organism=Suaeda fruticosa]	Locus_10215_Transcript_6/11_Confidence_0.510_Length_3237|m.16836		GO:0005737	GO_REF:nd	ND		C	casein kinase i isoform delta-like	NA	NA	taxon:0	20141010	B2G
B2G	Locus_10215_Transcript_6/16836 [organism=Suaeda fruticosa]	Locus_10215_Transcript_6/11_Confidence_0.510_Length_3237|m.16836		GO:0016301	GO_REF:nd	ND		F	casein kinase i isoform delta-like	NA	NA	taxon:0	20141010	B2G
B2G	Locus_10215_Transcript_6/16836 [organism=Suaeda fruticosa]	Locus_10215_Transcript_6/11_Confidence_0.510_Length_3237|m.16836		GO:0043167	GO_REF:nd	ND		F	casein kinase i isoform delta-like	NA	NA	taxon:0	20141010	B2G
B2G	Locus_10215_Transcript_6/16835 [organism=Suaeda fruticosa]	Locus_10215_Transcript_6/11_Confidence_0.510_Length_3237|m.16835		GO:0006464	GO_REF:nd	ND		P	casein kinase i-like isoform x2	NA	NA	taxon:0	20141010	B2G
B2G	Locus_10215_Transcript_6/16835 [organism=Suaeda fruticosa]	Locus_10215_Transcript_6/11_Confidence_0.510_Length_3237|m.16835		GO:0043167	GO_REF:nd	ND		F	casein kinase i-like isoform x2	NA	NA	taxon:0	20141010	B2G
B2G	Locus_10215_Transcript_6/16835 [organism=Suaeda fruticosa]	Locus_10215_Transcript_6/11_Confidence_0.510_Length_3237|m.16835		GO:0016301	GO_REF:nd	ND		F	casein kinase i-like isoform x2	NA	NA	taxon:0	20141010	B2G
B2G	Locus_10215_Transcript_7/16837 [organism=Suaeda fruticosa]	Locus_10215_Transcript_7/11_Confidence_0.510_Length_3469|m.16837		GO:0006464	GO_REF:nd	ND		P	casein kinase i isoform delta-like	NA	NA	taxon:0	20141010	B2G
B2G	Locus_10215_Transcript_7/16837 [organism=Suaeda fruticosa]	Locus_10215_Transcript_7/11_Confidence_0.510_Length_3469|m.16837		GO:0043167	GO_REF:nd	ND		F	casein kinase i isoform delta-like	NA	NA	taxon:0	20141010	B2G
B2G	Locus_10215_Transcript_7/16837 [organism=Suaeda fruticosa]	Locus_10215_Transcript_7/11_Confidence_0.510_Length_3469|m.16837		GO:0016301	GO_REF:nd	ND		F	casein kinase i isoform delta-like	NA	NA	taxon:0	20141010	B2G
B2G	Locus_10215_Transcript_7/16838 [organism=Suaeda fruticosa]	Locus_10215_Transcript_7/11_Confidence_0.510_Length_3469|m.16838		GO:0006464	GO_REF:nd	ND		P	casein kinase i-like isoform x2	NA	NA	taxon:0	20141010	B2G
B2G	Locus_10215_Transcript_7/16838 [organism=Suaeda fruticosa]	Locus_10215_Transcript_7/11_Confidence_0.510_Length_3469|m.16838		GO:0005856	GO_REF:nd	ND		C	casein kinase i-like isoform x2	NA	NA	taxon:0	20141010	B2G
B2G	Locus_10215_Transcript_7/16838 [organism=Suaeda fruticosa]	Locus_10215_Transcript_7/11_Confidence_0.510_Length_3469|m.16838		GO:0043234	GO_REF:nd	ND		C	casein kinase i-like isoform x2	NA	NA	taxon:0	20141010	B2G
B2G	Locus_10215_Transcript_7/16838 [organism=Suaeda fruticosa]	Locus_10215_Transcript_7/11_Confidence_0.510_Length_3469|m.16838		GO:0005737	GO_REF:nd	ND		C	casein kinase i-like isoform x2	NA	NA	taxon:0	20141010	B2G
B2G	Locus_10215_Transcript_7/16838 [organism=Suaeda fruticosa]	Locus_10215_Transcript_7/11_Confidence_0.510_Length_3469|m.16838		GO:0016301	GO_REF:nd	ND		F	casein kinase i-like isoform x2	NA	NA	taxon:0	20141010	B2G
B2G	Locus_10215_Transcript_7/16838 [organism=Suaeda fruticosa]	Locus_10215_Transcript_7/11_Confidence_0.510_Length_3469|m.16838		GO:0043167	GO_REF:nd	ND		F	casein kinase i-like isoform x2	NA	NA	taxon:0	20141010	B2G
B2G	Locus_10215_Transcript_2/16831 [organism=Suaeda fruticosa]	Locus_10215_Transcript_2/11_Confidence_0.510_Length_3148|m.16831		GO:0006464	GO_REF:nd	ND		P	casein kinase i-like isoform x2	NA	NA	taxon:0	20141010	B2G
B2G	Locus_10215_Transcript_2/16831 [organism=Suaeda fruticosa]	Locus_10215_Transcript_2/11_Confidence_0.510_Length_3148|m.16831		GO:0043167	GO_REF:nd	ND		F	casein kinase i-like isoform x2	NA	NA	taxon:0	20141010	B2G
B2G	Locus_10215_Transcript_2/16831 [organism=Suaeda fruticosa]	Locus_10215_Transcript_2/11_Confidence_0.510_Length_3148|m.16831		GO:0016301	GO_REF:nd	ND		F	casein kinase i-like isoform x2	NA	NA	taxon:0	20141010	B2G
B2G	Locus_10215_Transcript_8/16839 [organism=Suaeda fruticosa]	Locus_10215_Transcript_8/11_Confidence_0.510_Length_4030|m.16839		GO:0006464	GO_REF:nd	ND		P	casein kinase i-like isoform x2	NA	NA	taxon:0	20141010	B2G
B2G	Locus_10215_Transcript_8/16839 [organism=Suaeda fruticosa]	Locus_10215_Transcript_8/11_Confidence_0.510_Length_4030|m.16839		GO:0043167	GO_REF:nd	ND		F	casein kinase i-like isoform x2	NA	NA	taxon:0	20141010	B2G
B2G	Locus_10215_Transcript_8/16839 [organism=Suaeda fruticosa]	Locus_10215_Transcript_8/11_Confidence_0.510_Length_4030|m.16839		GO:0016301	GO_REF:nd	ND		F	casein kinase i-like isoform x2	NA	NA	taxon:0	20141010	B2G
B2G	Locus_10216_Transcript_5/16851 [organism=Suaeda fruticosa]	Locus_10216_Transcript_5/9_Confidence_0.692_Length_6990|m.16851		GO:0055085	GO_REF:nd	ND		P	abc transporter d family member 1	NA	NA	taxon:0	20141010	B2G
B2G	Locus_10216_Transcript_5/16851 [organism=Suaeda fruticosa]	Locus_10216_Transcript_5/9_Confidence_0.692_Length_6990|m.16851		GO:0005575	GO_REF:nd	ND		C	abc transporter d family member 1	NA	NA	taxon:0	20141010	B2G
B2G	Locus_10216_Transcript_5/16851 [organism=Suaeda fruticosa]	Locus_10216_Transcript_5/9_Confidence_0.692_Length_6990|m.16851		GO:0005739	GO_REF:nd	ND		C	abc transporter d family member 1	NA	NA	taxon:0	20141010	B2G
B2G	Locus_10216_Transcript_5/16851 [organism=Suaeda fruticosa]	Locus_10216_Transcript_5/9_Confidence_0.692_Length_6990|m.16851		GO:0016887	GO_REF:nd	ND		F	abc transporter d family member 1	NA	NA	taxon:0	20141010	B2G
B2G	Locus_10216_Transcript_5/16851 [organism=Suaeda fruticosa]	Locus_10216_Transcript_5/9_Confidence_0.692_Length_6990|m.16851		GO:0022857	GO_REF:nd	ND		F	abc transporter d family member 1	NA	NA	taxon:0	20141010	B2G
B2G	Locus_10216_Transcript_5/16851 [organism=Suaeda fruticosa]	Locus_10216_Transcript_5/9_Confidence_0.692_Length_6990|m.16851		GO:0034655	GO_REF:nd	ND		P	abc transporter d family member 1	NA	NA	taxon:0	20141010	B2G
B2G	Locus_10216_Transcript_5/16851 [organism=Suaeda fruticosa]	Locus_10216_Transcript_5/9_Confidence_0.692_Length_6990|m.16851		GO:0044281	GO_REF:nd	ND		P	abc transporter d family member 1	NA	NA	taxon:0	20141010	B2G
B2G	Locus_10216_Transcript_5/16851 [organism=Suaeda fruticosa]	Locus_10216_Transcript_5/9_Confidence_0.692_Length_6990|m.16851		GO:0043167	GO_REF:nd	ND		F	abc transporter d family member 1	NA	NA	taxon:0	20141010	B2G
B2G	Locus_10216_Transcript_5/16848 [organism=Suaeda fruticosa]	Locus_10216_Transcript_5/9_Confidence_0.692_Length_6990|m.16848		GO:0055085	GO_REF:nd	ND		P	low quality protein: abc transporter d family member 1-like	NA	NA	taxon:0	20141010	B2G
B2G	Locus_10216_Transcript_5/16848 [organism=Suaeda fruticosa]	Locus_10216_Transcript_5/9_Confidence_0.692_Length_6990|m.16848		GO:0005575	GO_REF:nd	ND		C	low quality protein: abc transporter d family member 1-like	NA	NA	taxon:0	20141010	B2G
B2G	Locus_10216_Transcript_5/16848 [organism=Suaeda fruticosa]	Locus_10216_Transcript_5/9_Confidence_0.692_Length_6990|m.16848		GO:0016887	GO_REF:nd	ND		F	low quality protein: abc transporter d family member 1-like	NA	NA	taxon:0	20141010	B2G
B2G	Locus_10216_Transcript_5/16848 [organism=Suaeda fruticosa]	Locus_10216_Transcript_5/9_Confidence_0.692_Length_6990|m.16848		GO:0022857	GO_REF:nd	ND		F	low quality protein: abc transporter d family member 1-like	NA	NA	taxon:0	20141010	B2G
B2G	Locus_10216_Transcript_5/16848 [organism=Suaeda fruticosa]	Locus_10216_Transcript_5/9_Confidence_0.692_Length_6990|m.16848		GO:0034655	GO_REF:nd	ND		P	low quality protein: abc transporter d family member 1-like	NA	NA	taxon:0	20141010	B2G
B2G	Locus_10216_Transcript_5/16848 [organism=Suaeda fruticosa]	Locus_10216_Transcript_5/9_Confidence_0.692_Length_6990|m.16848		GO:0044281	GO_REF:nd	ND		P	low quality protein: abc transporter d family member 1-like	NA	NA	taxon:0	20141010	B2G
B2G	Locus_10216_Transcript_5/16848 [organism=Suaeda fruticosa]	Locus_10216_Transcript_5/9_Confidence_0.692_Length_6990|m.16848		GO:0043167	GO_REF:nd	ND		F	low quality protein: abc transporter d family member 1-like	NA	NA	taxon:0	20141010	B2G
B2G	Locus_10216_Transcript_1/16842 [organism=Suaeda fruticosa]	Locus_10216_Transcript_1/9_Confidence_0.692_Length_6387|m.16842		GO:0055085	GO_REF:nd	ND		P	low quality protein: abc transporter d family member 1-like	NA	NA	taxon:0	20141010	B2G
B2G	Locus_10216_Transcript_1/16842 [organism=Suaeda fruticosa]	Locus_10216_Transcript_1/9_Confidence_0.692_Length_6387|m.16842		GO:0005575	GO_REF:nd	ND		C	low quality protein: abc transporter d family member 1-like	NA	NA	taxon:0	20141010	B2G
B2G	Locus_10216_Transcript_1/16842 [organism=Suaeda fruticosa]	Locus_10216_Transcript_1/9_Confidence_0.692_Length_6387|m.16842		GO:0016887	GO_REF:nd	ND		F	low quality protein: abc transporter d family member 1-like	NA	NA	taxon:0	20141010	B2G
B2G	Locus_10216_Transcript_1/16842 [organism=Suaeda fruticosa]	Locus_10216_Transcript_1/9_Confidence_0.692_Length_6387|m.16842		GO:0022857	GO_REF:nd	ND		F	low quality protein: abc transporter d family member 1-like	NA	NA	taxon:0	20141010	B2G
B2G	Locus_10216_Transcript_1/16842 [organism=Suaeda fruticosa]	Locus_10216_Transcript_1/9_Confidence_0.692_Length_6387|m.16842		GO:0034655	GO_REF:nd	ND		P	low quality protein: abc transporter d family member 1-like	NA	NA	taxon:0	20141010	B2G
B2G	Locus_10216_Transcript_1/16842 [organism=Suaeda fruticosa]	Locus_10216_Transcript_1/9_Confidence_0.692_Length_6387|m.16842		GO:0044281	GO_REF:nd	ND		P	low quality protein: abc transporter d family member 1-like	NA	NA	taxon:0	20141010	B2G
B2G	Locus_10216_Transcript_1/16842 [organism=Suaeda fruticosa]	Locus_10216_Transcript_1/9_Confidence_0.692_Length_6387|m.16842		GO:0043167	GO_REF:nd	ND		F	low quality protein: abc transporter d family member 1-like	NA	NA	taxon:0	20141010	B2G
B2G	Locus_10216_Transcript_3/16844 [organism=Suaeda fruticosa]	Locus_10216_Transcript_3/9_Confidence_0.654_Length_5780|m.16844		GO:0055085	GO_REF:nd	ND		P	peroxisomal membrane abc transporter pmp family isoform 1	NA	NA	taxon:0	20141010	B2G
B2G	Locus_10216_Transcript_3/16844 [organism=Suaeda fruticosa]	Locus_10216_Transcript_3/9_Confidence_0.654_Length_5780|m.16844		GO:0005575	GO_REF:nd	ND		C	peroxisomal membrane abc transporter pmp family isoform 1	NA	NA	taxon:0	20141010	B2G
B2G	Locus_10216_Transcript_3/16844 [organism=Suaeda fruticosa]	Locus_10216_Transcript_3/9_Confidence_0.654_Length_5780|m.16844		GO:0016887	GO_REF:nd	ND		F	peroxisomal membrane abc transporter pmp family isoform 1	NA	NA	taxon:0	20141010	B2G
B2G	Locus_10216_Transcript_3/16844 [organism=Suaeda fruticosa]	Locus_10216_Transcript_3/9_Confidence_0.654_Length_5780|m.16844		GO:0022857	GO_REF:nd	ND		F	peroxisomal membrane abc transporter pmp family isoform 1	NA	NA	taxon:0	20141010	B2G
B2G	Locus_10216_Transcript_3/16844 [organism=Suaeda fruticosa]	Locus_10216_Transcript_3/9_Confidence_0.654_Length_5780|m.16844		GO:0034655	GO_REF:nd	ND		P	peroxisomal membrane abc transporter pmp family isoform 1	NA	NA	taxon:0	20141010	B2G
B2G	Locus_10216_Transcript_3/16844 [organism=Suaeda fruticosa]	Locus_10216_Transcript_3/9_Confidence_0.654_Length_5780|m.16844		GO:0044281	GO_REF:nd	ND		P	peroxisomal membrane abc transporter pmp family isoform 1	NA	NA	taxon:0	20141010	B2G
B2G	Locus_10216_Transcript_3/16844 [organism=Suaeda fruticosa]	Locus_10216_Transcript_3/9_Confidence_0.654_Length_5780|m.16844		GO:0043167	GO_REF:nd	ND		F	peroxisomal membrane abc transporter pmp family isoform 1	NA	NA	taxon:0	20141010	B2G
B2G	Locus_10216_Transcript_5/16847 [organism=Suaeda fruticosa]	Locus_10216_Transcript_5/9_Confidence_0.692_Length_6990|m.16847		GO:0055085	GO_REF:nd	ND		P	peroxisomal membrane abc transporter pmp family isoform 2	NA	NA	taxon:0	20141010	B2G
B2G	Locus_10216_Transcript_5/16847 [organism=Suaeda fruticosa]	Locus_10216_Transcript_5/9_Confidence_0.692_Length_6990|m.16847		GO:0005575	GO_REF:nd	ND		C	peroxisomal membrane abc transporter pmp family isoform 2	NA	NA	taxon:0	20141010	B2G
B2G	Locus_10216_Transcript_5/16847 [organism=Suaeda fruticosa]	Locus_10216_Transcript_5/9_Confidence_0.692_Length_6990|m.16847		GO:0016887	GO_REF:nd	ND		F	peroxisomal membrane abc transporter pmp family isoform 2	NA	NA	taxon:0	20141010	B2G
B2G	Locus_10216_Transcript_5/16847 [organism=Suaeda fruticosa]	Locus_10216_Transcript_5/9_Confidence_0.692_Length_6990|m.16847		GO:0022857	GO_REF:nd	ND		F	peroxisomal membrane abc transporter pmp family isoform 2	NA	NA	taxon:0	20141010	B2G
B2G	Locus_10216_Transcript_5/16847 [organism=Suaeda fruticosa]	Locus_10216_Transcript_5/9_Confidence_0.692_Length_6990|m.16847		GO:0034655	GO_REF:nd	ND		P	peroxisomal membrane abc transporter pmp family isoform 2	NA	NA	taxon:0	20141010	B2G
B2G	Locus_10216_Transcript_5/16847 [organism=Suaeda fruticosa]	Locus_10216_Transcript_5/9_Confidence_0.692_Length_6990|m.16847		GO:0044281	GO_REF:nd	ND		P	peroxisomal membrane abc transporter pmp family isoform 2	NA	NA	taxon:0	20141010	B2G
B2G	Locus_10216_Transcript_5/16847 [organism=Suaeda fruticosa]	Locus_10216_Transcript_5/9_Confidence_0.692_Length_6990|m.16847		GO:0043167	GO_REF:nd	ND		F	peroxisomal membrane abc transporter pmp family isoform 2	NA	NA	taxon:0	20141010	B2G
B2G	Locus_10216_Transcript_7/16852 [organism=Suaeda fruticosa]	Locus_10216_Transcript_7/9_Confidence_0.538_Length_5567|m.16852		GO:0055085	GO_REF:nd	ND		P	peroxisomal membrane abc transporter pmp family isoform 2	NA	NA	taxon:0	20141010	B2G
B2G	Locus_10216_Transcript_7/16852 [organism=Suaeda fruticosa]	Locus_10216_Transcript_7/9_Confidence_0.538_Length_5567|m.16852		GO:0005575	GO_REF:nd	ND		C	peroxisomal membrane abc transporter pmp family isoform 2	NA	NA	taxon:0	20141010	B2G
B2G	Locus_10216_Transcript_7/16852 [organism=Suaeda fruticosa]	Locus_10216_Transcript_7/9_Confidence_0.538_Length_5567|m.16852		GO:0016887	GO_REF:nd	ND		F	peroxisomal membrane abc transporter pmp family isoform 2	NA	NA	taxon:0	20141010	B2G
B2G	Locus_10216_Transcript_7/16852 [organism=Suaeda fruticosa]	Locus_10216_Transcript_7/9_Confidence_0.538_Length_5567|m.16852		GO:0022857	GO_REF:nd	ND		F	peroxisomal membrane abc transporter pmp family isoform 2	NA	NA	taxon:0	20141010	B2G
B2G	Locus_10216_Transcript_7/16852 [organism=Suaeda fruticosa]	Locus_10216_Transcript_7/9_Confidence_0.538_Length_5567|m.16852		GO:0034655	GO_REF:nd	ND		P	peroxisomal membrane abc transporter pmp family isoform 2	NA	NA	taxon:0	20141010	B2G
B2G	Locus_10216_Transcript_7/16852 [organism=Suaeda fruticosa]	Locus_10216_Transcript_7/9_Confidence_0.538_Length_5567|m.16852		GO:0044281	GO_REF:nd	ND		P	peroxisomal membrane abc transporter pmp family isoform 2	NA	NA	taxon:0	20141010	B2G
B2G	Locus_10216_Transcript_7/16852 [organism=Suaeda fruticosa]	Locus_10216_Transcript_7/9_Confidence_0.538_Length_5567|m.16852		GO:0043167	GO_REF:nd	ND		F	peroxisomal membrane abc transporter pmp family isoform 2	NA	NA	taxon:0	20141010	B2G
B2G	Locus_10216_Transcript_9/16855 [organism=Suaeda fruticosa]	Locus_10216_Transcript_9/9_Confidence_0.692_Length_6716|m.16855		GO:0055085	GO_REF:nd	ND		P	peroxisomal membrane abc transporter pmp family isoform 2	NA	NA	taxon:0	20141010	B2G
B2G	Locus_10216_Transcript_9/16855 [organism=Suaeda fruticosa]	Locus_10216_Transcript_9/9_Confidence_0.692_Length_6716|m.16855		GO:0005575	GO_REF:nd	ND		C	peroxisomal membrane abc transporter pmp family isoform 2	NA	NA	taxon:0	20141010	B2G
B2G	Locus_10216_Transcript_9/16855 [organism=Suaeda fruticosa]	Locus_10216_Transcript_9/9_Confidence_0.692_Length_6716|m.16855		GO:0016887	GO_REF:nd	ND		F	peroxisomal membrane abc transporter pmp family isoform 2	NA	NA	taxon:0	20141010	B2G
B2G	Locus_10216_Transcript_9/16855 [organism=Suaeda fruticosa]	Locus_10216_Transcript_9/9_Confidence_0.692_Length_6716|m.16855		GO:0022857	GO_REF:nd	ND		F	peroxisomal membrane abc transporter pmp family isoform 2	NA	NA	taxon:0	20141010	B2G
B2G	Locus_10216_Transcript_9/16855 [organism=Suaeda fruticosa]	Locus_10216_Transcript_9/9_Confidence_0.692_Length_6716|m.16855		GO:0034655	GO_REF:nd	ND		P	peroxisomal membrane abc transporter pmp family isoform 2	NA	NA	taxon:0	20141010	B2G
B2G	Locus_10216_Transcript_9/16855 [organism=Suaeda fruticosa]	Locus_10216_Transcript_9/9_Confidence_0.692_Length_6716|m.16855		GO:0044281	GO_REF:nd	ND		P	peroxisomal membrane abc transporter pmp family isoform 2	NA	NA	taxon:0	20141010	B2G
B2G	Locus_10216_Transcript_9/16855 [organism=Suaeda fruticosa]	Locus_10216_Transcript_9/9_Confidence_0.692_Length_6716|m.16855		GO:0043167	GO_REF:nd	ND		F	peroxisomal membrane abc transporter pmp family isoform 2	NA	NA	taxon:0	20141010	B2G
B2G	Locus_10216_Transcript_9/16856 [organism=Suaeda fruticosa]	Locus_10216_Transcript_9/9_Confidence_0.692_Length_6716|m.16856		GO:0055085	GO_REF:nd	ND		P	low quality protein: abc transporter d family member 1-like	NA	NA	taxon:0	20141010	B2G
B2G	Locus_10216_Transcript_9/16856 [organism=Suaeda fruticosa]	Locus_10216_Transcript_9/9_Confidence_0.692_Length_6716|m.16856		GO:0005575	GO_REF:nd	ND		C	low quality protein: abc transporter d family member 1-like	NA	NA	taxon:0	20141010	B2G
B2G	Locus_10216_Transcript_9/16856 [organism=Suaeda fruticosa]	Locus_10216_Transcript_9/9_Confidence_0.692_Length_6716|m.16856		GO:0016887	GO_REF:nd	ND		F	low quality protein: abc transporter d family member 1-like	NA	NA	taxon:0	20141010	B2G
B2G	Locus_10216_Transcript_9/16856 [organism=Suaeda fruticosa]	Locus_10216_Transcript_9/9_Confidence_0.692_Length_6716|m.16856		GO:0022857	GO_REF:nd	ND		F	low quality protein: abc transporter d family member 1-like	NA	NA	taxon:0	20141010	B2G
B2G	Locus_10216_Transcript_9/16856 [organism=Suaeda fruticosa]	Locus_10216_Transcript_9/9_Confidence_0.692_Length_6716|m.16856		GO:0034655	GO_REF:nd	ND		P	low quality protein: abc transporter d family member 1-like	NA	NA	taxon:0	20141010	B2G
B2G	Locus_10216_Transcript_9/16856 [organism=Suaeda fruticosa]	Locus_10216_Transcript_9/9_Confidence_0.692_Length_6716|m.16856		GO:0044281	GO_REF:nd	ND		P	low quality protein: abc transporter d family member 1-like	NA	NA	taxon:0	20141010	B2G
B2G	Locus_10216_Transcript_9/16856 [organism=Suaeda fruticosa]	Locus_10216_Transcript_9/9_Confidence_0.692_Length_6716|m.16856		GO:0043167	GO_REF:nd	ND		F	low quality protein: abc transporter d family member 1-like	NA	NA	taxon:0	20141010	B2G
B2G	Locus_102183_Transcript_1/83436 [organism=Suaeda fruticosa]	Locus_102183_Transcript_1/1_Confidence_1.000_Length_561|m.83436		GO:0005773	GO_REF:nd	ND		C	protein	NA	NA	taxon:0	20141010	B2G
B2G	Locus_102183_Transcript_1/83436 [organism=Suaeda fruticosa]	Locus_102183_Transcript_1/1_Confidence_1.000_Length_561|m.83436		GO:0006412	GO_REF:nd	ND		P	protein	NA	NA	taxon:0	20141010	B2G
B2G	Locus_102183_Transcript_1/83436 [organism=Suaeda fruticosa]	Locus_102183_Transcript_1/1_Confidence_1.000_Length_561|m.83436		GO:0005576	GO_REF:nd	ND		C	protein	NA	NA	taxon:0	20141010	B2G
B2G	Locus_102183_Transcript_1/83436 [organism=Suaeda fruticosa]	Locus_102183_Transcript_1/1_Confidence_1.000_Length_561|m.83436		GO:0004386	GO_REF:nd	ND		F	protein	NA	NA	taxon:0	20141010	B2G
B2G	Locus_102183_Transcript_1/83436 [organism=Suaeda fruticosa]	Locus_102183_Transcript_1/1_Confidence_1.000_Length_561|m.83436		GO:0016887	GO_REF:nd	ND		F	protein	NA	NA	taxon:0	20141010	B2G
B2G	Locus_102183_Transcript_1/83436 [organism=Suaeda fruticosa]	Locus_102183_Transcript_1/1_Confidence_1.000_Length_561|m.83436		GO:0005618	GO_REF:nd	ND		C	protein	NA	NA	taxon:0	20141010	B2G
B2G	Locus_102183_Transcript_1/83436 [organism=Suaeda fruticosa]	Locus_102183_Transcript_1/1_Confidence_1.000_Length_561|m.83436		GO:0008135	GO_REF:nd	ND		F	protein	NA	NA	taxon:0	20141010	B2G
B2G	Locus_102183_Transcript_1/83436 [organism=Suaeda fruticosa]	Locus_102183_Transcript_1/1_Confidence_1.000_Length_561|m.83436		GO:0005730	GO_REF:nd	ND		C	protein	NA	NA	taxon:0	20141010	B2G
B2G	Locus_102183_Transcript_1/83436 [organism=Suaeda fruticosa]	Locus_102183_Transcript_1/1_Confidence_1.000_Length_561|m.83436		GO:0005829	GO_REF:nd	ND		C	protein	NA	NA	taxon:0	20141010	B2G
B2G	Locus_102183_Transcript_1/83436 [organism=Suaeda fruticosa]	Locus_102183_Transcript_1/1_Confidence_1.000_Length_561|m.83436		GO:0008150	GO_REF:nd	ND		P	protein	NA	NA	taxon:0	20141010	B2G
B2G	Locus_102183_Transcript_1/83436 [organism=Suaeda fruticosa]	Locus_102183_Transcript_1/1_Confidence_1.000_Length_561|m.83436		GO:0005575	GO_REF:nd	ND		C	protein	NA	NA	taxon:0	20141010	B2G
B2G	Locus_102183_Transcript_1/83436 [organism=Suaeda fruticosa]	Locus_102183_Transcript_1/1_Confidence_1.000_Length_561|m.83436		GO:0034655	GO_REF:nd	ND		P	protein	NA	NA	taxon:0	20141010	B2G
B2G	Locus_102183_Transcript_1/83436 [organism=Suaeda fruticosa]	Locus_102183_Transcript_1/1_Confidence_1.000_Length_561|m.83436		GO:0044281	GO_REF:nd	ND		P	protein	NA	NA	taxon:0	20141010	B2G
B2G	Locus_102183_Transcript_1/83436 [organism=Suaeda fruticosa]	Locus_102183_Transcript_1/1_Confidence_1.000_Length_561|m.83436		GO:0005886	GO_REF:nd	ND		C	protein	NA	NA	taxon:0	20141010	B2G
B2G	Locus_102183_Transcript_1/83436 [organism=Suaeda fruticosa]	Locus_102183_Transcript_1/1_Confidence_1.000_Length_561|m.83436		GO:0043167	GO_REF:nd	ND		F	protein	NA	NA	taxon:0	20141010	B2G
B2G	Locus_102184_Transcript_1/83437 [organism=Suaeda fruticosa]	Locus_102184_Transcript_1/1_Confidence_1.000_Length_966|m.83437		GO:0034641	GO_REF:nd	ND		P	endonuclease precursor	NA	NA	taxon:0	20141010	B2G
B2G	Locus_102184_Transcript_1/83437 [organism=Suaeda fruticosa]	Locus_102184_Transcript_1/1_Confidence_1.000_Length_966|m.83437		GO:0003674	GO_REF:nd	ND		F	endonuclease precursor	NA	NA	taxon:0	20141010	B2G
B2G	Locus_102184_Transcript_1/83437 [organism=Suaeda fruticosa]	Locus_102184_Transcript_1/1_Confidence_1.000_Length_966|m.83437		GO:0004518	GO_REF:nd	ND		F	endonuclease precursor	NA	NA	taxon:0	20141010	B2G
B2G	Locus_102184_Transcript_1/83437 [organism=Suaeda fruticosa]	Locus_102184_Transcript_1/1_Confidence_1.000_Length_966|m.83437		GO:0043167	GO_REF:nd	ND		F	endonuclease precursor	NA	NA	taxon:0	20141010	B2G
B2G	Locus_102184_Transcript_1/83437 [organism=Suaeda fruticosa]	Locus_102184_Transcript_1/1_Confidence_1.000_Length_966|m.83437		GO:0034655	GO_REF:nd	ND		P	endonuclease precursor	NA	NA	taxon:0	20141010	B2G
B2G	Locus_102184_Transcript_1/83437 [organism=Suaeda fruticosa]	Locus_102184_Transcript_1/1_Confidence_1.000_Length_966|m.83437		GO:0006259	GO_REF:nd	ND		P	endonuclease precursor	NA	NA	taxon:0	20141010	B2G
B2G	Locus_102184_Transcript_1/83437 [organism=Suaeda fruticosa]	Locus_102184_Transcript_1/1_Confidence_1.000_Length_966|m.83437		GO:0048856	GO_REF:nd	ND		P	endonuclease precursor	NA	NA	taxon:0	20141010	B2G
B2G	Locus_102184_Transcript_1/83437 [organism=Suaeda fruticosa]	Locus_102184_Transcript_1/1_Confidence_1.000_Length_966|m.83437		GO:0007568	GO_REF:nd	ND		P	endonuclease precursor	NA	NA	taxon:0	20141010	B2G
B2G	Locus_102184_Transcript_1/83437 [organism=Suaeda fruticosa]	Locus_102184_Transcript_1/1_Confidence_1.000_Length_966|m.83437		GO:0000003	GO_REF:nd	ND		P	endonuclease precursor	NA	NA	taxon:0	20141010	B2G
B2G	Locus_102190_Transcript_2/83441 [organism=Suaeda fruticosa]	Locus_102190_Transcript_2/2_Confidence_0.800_Length_2437|m.83441		GO:0042592	GO_REF:nd	ND		P	transmembrane 9 superfamily member 4-like	NA	NA	taxon:0	20141010	B2G
B2G	Locus_102190_Transcript_2/83441 [organism=Suaeda fruticosa]	Locus_102190_Transcript_2/2_Confidence_0.800_Length_2437|m.83441		GO:0005768	GO_REF:nd	ND		C	transmembrane 9 superfamily member 4-like	NA	NA	taxon:0	20141010	B2G
B2G	Locus_102190_Transcript_2/83441 [organism=Suaeda fruticosa]	Locus_102190_Transcript_2/2_Confidence_0.800_Length_2437|m.83441		GO:0005773	GO_REF:nd	ND		C	transmembrane 9 superfamily member 4-like	NA	NA	taxon:0	20141010	B2G
B2G	Locus_102190_Transcript_2/83441 [organism=Suaeda fruticosa]	Locus_102190_Transcript_2/2_Confidence_0.800_Length_2437|m.83441		GO:0005575	GO_REF:nd	ND		C	transmembrane 9 superfamily member 4-like	NA	NA	taxon:0	20141010	B2G
B2G	Locus_102190_Transcript_2/83441 [organism=Suaeda fruticosa]	Locus_102190_Transcript_2/2_Confidence_0.800_Length_2437|m.83441		GO:0005634	GO_REF:nd	ND		C	transmembrane 9 superfamily member 4-like	NA	NA	taxon:0	20141010	B2G
B2G	Locus_102190_Transcript_2/83441 [organism=Suaeda fruticosa]	Locus_102190_Transcript_2/2_Confidence_0.800_Length_2437|m.83441		GO:0005794	GO_REF:nd	ND		C	transmembrane 9 superfamily member 4-like	NA	NA	taxon:0	20141010	B2G
B2G	Locus_102232_Transcript_1/83451 [organism=Suaeda fruticosa]	Locus_102232_Transcript_1/1_Confidence_1.000_Length_495|m.83451		GO:0043167	GO_REF:nd	ND		F	uncharacterized aaa domain-containing isoform x1	NA	NA	taxon:0	20141010	B2G
B2G	Locus_102232_Transcript_1/83451 [organism=Suaeda fruticosa]	Locus_102232_Transcript_1/1_Confidence_1.000_Length_495|m.83451		GO:0003674	GO_REF:nd	ND		F	uncharacterized aaa domain-containing isoform x1	NA	NA	taxon:0	20141010	B2G
B2G	Locus_102232_Transcript_1/83451 [organism=Suaeda fruticosa]	Locus_102232_Transcript_1/1_Confidence_1.000_Length_495|m.83451		GO:0008150	GO_REF:nd	ND		P	uncharacterized aaa domain-containing isoform x1	NA	NA	taxon:0	20141010	B2G
B2G	Locus_102232_Transcript_1/83451 [organism=Suaeda fruticosa]	Locus_102232_Transcript_1/1_Confidence_1.000_Length_495|m.83451		GO:0000003	GO_REF:nd	ND		P	uncharacterized aaa domain-containing isoform x1	NA	NA	taxon:0	20141010	B2G
B2G	Locus_102232_Transcript_1/83451 [organism=Suaeda fruticosa]	Locus_102232_Transcript_1/1_Confidence_1.000_Length_495|m.83451		GO:0030154	GO_REF:nd	ND		P	uncharacterized aaa domain-containing isoform x1	NA	NA	taxon:0	20141010	B2G
B2G	Locus_102232_Transcript_1/83451 [organism=Suaeda fruticosa]	Locus_102232_Transcript_1/1_Confidence_1.000_Length_495|m.83451		GO:0048856	GO_REF:nd	ND		P	uncharacterized aaa domain-containing isoform x1	NA	NA	taxon:0	20141010	B2G
B2G	Locus_102234_Transcript_1/83452 [organism=Suaeda fruticosa]	Locus_102234_Transcript_1/1_Confidence_1.000_Length_455|m.83452		GO:0034641	GO_REF:nd	ND		P	pentatricopeptide repeat-containing protein at2g15820-like	NA	NA	taxon:0	20141010	B2G
B2G	Locus_102259_Transcript_2/83455 [organism=Suaeda fruticosa]	Locus_102259_Transcript_2/10_Confidence_0.448_Length_799|m.83455		GO:0006950	GO_REF:nd	ND		P	universal stress family protein	NA	NA	taxon:0	20141010	B2G
B2G	Locus_102259_Transcript_3/83456 [organism=Suaeda fruticosa]	Locus_102259_Transcript_3/10_Confidence_0.414_Length_789|m.83456		GO:0006950	GO_REF:nd	ND		P	universal stress protein	NA	NA	taxon:0	20141010	B2G
B2G	Locus_102259_Transcript_4/83457 [organism=Suaeda fruticosa]	Locus_102259_Transcript_4/10_Confidence_0.276_Length_1080|m.83457		GO:0006950	GO_REF:nd	ND		P	universal stress family protein	NA	NA	taxon:0	20141010	B2G
B2G	Locus_102259_Transcript_5/83458 [organism=Suaeda fruticosa]	Locus_102259_Transcript_5/10_Confidence_0.379_Length_896|m.83458		GO:0006950	GO_REF:nd	ND		P	universal stress protein	NA	NA	taxon:0	20141010	B2G
B2G	Locus_102259_Transcript_7/83459 [organism=Suaeda fruticosa]	Locus_102259_Transcript_7/10_Confidence_0.414_Length_831|m.83459		GO:0006950	GO_REF:nd	ND		P	universal stress family protein	NA	NA	taxon:0	20141010	B2G
B2G	Locus_102259_Transcript_8/83460 [organism=Suaeda fruticosa]	Locus_102259_Transcript_8/10_Confidence_0.379_Length_1081|m.83460		GO:0006950	GO_REF:nd	ND		P	universal stress family protein	NA	NA	taxon:0	20141010	B2G
B2G	Locus_102270_Transcript_1/83462 [organism=Suaeda fruticosa]	Locus_102270_Transcript_1/1_Confidence_1.000_Length_1251|m.83462		GO:0000003	GO_REF:nd	ND		P	s-locus lectin protein kinase family protein	NA	NA	taxon:0	20141010	B2G
B2G	Locus_102270_Transcript_1/83462 [organism=Suaeda fruticosa]	Locus_102270_Transcript_1/1_Confidence_1.000_Length_1251|m.83462		GO:0006464	GO_REF:nd	ND		P	s-locus lectin protein kinase family protein	NA	NA	taxon:0	20141010	B2G
B2G	Locus_102270_Transcript_1/83462 [organism=Suaeda fruticosa]	Locus_102270_Transcript_1/1_Confidence_1.000_Length_1251|m.83462		GO:0043167	GO_REF:nd	ND		F	s-locus lectin protein kinase family protein	NA	NA	taxon:0	20141010	B2G
B2G	Locus_102270_Transcript_1/83462 [organism=Suaeda fruticosa]	Locus_102270_Transcript_1/1_Confidence_1.000_Length_1251|m.83462		GO:0016301	GO_REF:nd	ND		F	s-locus lectin protein kinase family protein	NA	NA	taxon:0	20141010	B2G
B2G	Locus_10227_Transcript_1/16870 [organism=Suaeda fruticosa]	Locus_10227_Transcript_1/7_Confidence_0.684_Length_4172|m.16870		GO:0008150	GO_REF:nd	ND		P	gras family transcription factor family protein	NA	NA	taxon:0	20141010	B2G
B2G	Locus_10227_Transcript_1/16870 [organism=Suaeda fruticosa]	Locus_10227_Transcript_1/7_Confidence_0.684_Length_4172|m.16870		GO:0007165	GO_REF:nd	ND		P	gras family transcription factor family protein	NA	NA	taxon:0	20141010	B2G
B2G	Locus_10227_Transcript_1/16870 [organism=Suaeda fruticosa]	Locus_10227_Transcript_1/7_Confidence_0.684_Length_4172|m.16870		GO:0006950	GO_REF:nd	ND		P	gras family transcription factor family protein	NA	NA	taxon:0	20141010	B2G
B2G	Locus_102282_Transcript_1/83464 [organism=Suaeda fruticosa]	Locus_102282_Transcript_1/3_Confidence_0.714_Length_1132|m.83464		GO:0005576	GO_REF:nd	ND		C	gdsl esterase lipase	NA	NA	taxon:0	20141010	B2G
B2G	Locus_102282_Transcript_1/83464 [organism=Suaeda fruticosa]	Locus_102282_Transcript_1/3_Confidence_0.714_Length_1132|m.83464		GO:0006629	GO_REF:nd	ND		P	gdsl esterase lipase	NA	NA	taxon:0	20141010	B2G
B2G	Locus_102282_Transcript_1/83464 [organism=Suaeda fruticosa]	Locus_102282_Transcript_1/3_Confidence_0.714_Length_1132|m.83464		GO:0003674	GO_REF:nd	ND		F	gdsl esterase lipase	NA	NA	taxon:0	20141010	B2G
B2G	Locus_102282_Transcript_2/83466 [organism=Suaeda fruticosa]	Locus_102282_Transcript_2/3_Confidence_0.714_Length_948|m.83466		GO:0006629	GO_REF:nd	ND		P	gdsl-motif lipase hydrolase family protein	NA	NA	taxon:0	20141010	B2G
B2G	Locus_102282_Transcript_2/83466 [organism=Suaeda fruticosa]	Locus_102282_Transcript_2/3_Confidence_0.714_Length_948|m.83466		GO:0003674	GO_REF:nd	ND		F	gdsl-motif lipase hydrolase family protein	NA	NA	taxon:0	20141010	B2G
B2G	Locus_102282_Transcript_3/83467 [organism=Suaeda fruticosa]	Locus_102282_Transcript_3/3_Confidence_0.714_Length_1223|m.83467		GO:0006629	GO_REF:nd	ND		P	gdsl-motif lipase hydrolase family protein	NA	NA	taxon:0	20141010	B2G
B2G	Locus_102282_Transcript_3/83467 [organism=Suaeda fruticosa]	Locus_102282_Transcript_3/3_Confidence_0.714_Length_1223|m.83467		GO:0003674	GO_REF:nd	ND		F	gdsl-motif lipase hydrolase family protein	NA	NA	taxon:0	20141010	B2G
B2G	Locus_102282_Transcript_3/83468 [organism=Suaeda fruticosa]	Locus_102282_Transcript_3/3_Confidence_0.714_Length_1223|m.83468		GO:0005576	GO_REF:nd	ND		C	gdsl-motif lipase hydrolase family protein	NA	NA	taxon:0	20141010	B2G
B2G	Locus_102282_Transcript_3/83468 [organism=Suaeda fruticosa]	Locus_102282_Transcript_3/3_Confidence_0.714_Length_1223|m.83468		GO:0006629	GO_REF:nd	ND		P	gdsl-motif lipase hydrolase family protein	NA	NA	taxon:0	20141010	B2G
B2G	Locus_102282_Transcript_3/83468 [organism=Suaeda fruticosa]	Locus_102282_Transcript_3/3_Confidence_0.714_Length_1223|m.83468		GO:0003674	GO_REF:nd	ND		F	gdsl-motif lipase hydrolase family protein	NA	NA	taxon:0	20141010	B2G
B2G	Locus_102290_Transcript_1/83471 [organism=Suaeda fruticosa]	Locus_102290_Transcript_1/1_Confidence_1.000_Length_1752|m.83471		GO:0043167	GO_REF:nd	ND		F	brca1-associated isoform x2	NA	NA	taxon:0	20141010	B2G
B2G	Locus_102299_Transcript_1/83472 [organism=Suaeda fruticosa]	Locus_102299_Transcript_1/1_Confidence_1.000_Length_1276|m.83472		GO:0009536	GO_REF:nd	ND		C	sec14p-like phosphatidylinositol transfer family protein isoform 1	NA	NA	taxon:0	20141010	B2G
B2G	Locus_102300_Transcript_1/83473 [organism=Suaeda fruticosa]	Locus_102300_Transcript_1/1_Confidence_1.000_Length_440|m.83473		GO:0071554	GO_REF:nd	ND		P	pectinesterase pectinesterase inhibitor 45-like	NA	NA	taxon:0	20141010	B2G
B2G	Locus_102300_Transcript_1/83473 [organism=Suaeda fruticosa]	Locus_102300_Transcript_1/1_Confidence_1.000_Length_440|m.83473		GO:0005618	GO_REF:nd	ND		C	pectinesterase pectinesterase inhibitor 45-like	NA	NA	taxon:0	20141010	B2G
B2G	Locus_102300_Transcript_1/83473 [organism=Suaeda fruticosa]	Locus_102300_Transcript_1/1_Confidence_1.000_Length_440|m.83473		GO:0003674	GO_REF:nd	ND		F	pectinesterase pectinesterase inhibitor 45-like	NA	NA	taxon:0	20141010	B2G
B2G	Locus_102300_Transcript_1/83473 [organism=Suaeda fruticosa]	Locus_102300_Transcript_1/1_Confidence_1.000_Length_440|m.83473		GO:0030234	GO_REF:nd	ND		F	pectinesterase pectinesterase inhibitor 45-like	NA	NA	taxon:0	20141010	B2G
B2G	Locus_102300_Transcript_1/83473 [organism=Suaeda fruticosa]	Locus_102300_Transcript_1/1_Confidence_1.000_Length_440|m.83473		GO:0008150	GO_REF:nd	ND		P	pectinesterase pectinesterase inhibitor 45-like	NA	NA	taxon:0	20141010	B2G
B2G	Locus_102300_Transcript_1/83473 [organism=Suaeda fruticosa]	Locus_102300_Transcript_1/1_Confidence_1.000_Length_440|m.83473		GO:0005975	GO_REF:nd	ND		P	pectinesterase pectinesterase inhibitor 45-like	NA	NA	taxon:0	20141010	B2G
B2G	Locus_102300_Transcript_1/83473 [organism=Suaeda fruticosa]	Locus_102300_Transcript_1/1_Confidence_1.000_Length_440|m.83473		GO:0009056	GO_REF:nd	ND		P	pectinesterase pectinesterase inhibitor 45-like	NA	NA	taxon:0	20141010	B2G
B2G	Locus_102302_Transcript_1/83475 [organism=Suaeda fruticosa]	Locus_102302_Transcript_1/3_Confidence_0.667_Length_948|m.83475		GO:0008150	GO_REF:nd	ND		P	clavaldehyde dehydrogenase	NA	NA	taxon:0	20141010	B2G
B2G	Locus_102282_Transcript_2/83465 [organism=Suaeda fruticosa]	Locus_102282_Transcript_2/3_Confidence_0.714_Length_948|m.83465		GO:0006629	GO_REF:nd	ND		P	gdsl-motif lipase hydrolase family protein	NA	NA	taxon:0	20141010	B2G
B2G	Locus_102282_Transcript_2/83465 [organism=Suaeda fruticosa]	Locus_102282_Transcript_2/3_Confidence_0.714_Length_948|m.83465		GO:0003674	GO_REF:nd	ND		F	gdsl-motif lipase hydrolase family protein	NA	NA	taxon:0	20141010	B2G
B2G	Locus_102306_Transcript_1/83478 [organism=Suaeda fruticosa]	Locus_102306_Transcript_1/4_Confidence_0.556_Length_1513|m.83478		GO:0006810	GO_REF:nd	ND		P	vacuolar protein sorting-associated protein 32 homolog 2-like	NA	NA	taxon:0	20141010	B2G
B2G	Locus_102306_Transcript_2/83479 [organism=Suaeda fruticosa]	Locus_102306_Transcript_2/4_Confidence_0.556_Length_1470|m.83479		GO:0006810	GO_REF:nd	ND		P	vacuolar protein sorting-associated protein 32 homolog 2-like	NA	NA	taxon:0	20141010	B2G
B2G	Locus_102306_Transcript_3/83480 [organism=Suaeda fruticosa]	Locus_102306_Transcript_3/4_Confidence_0.333_Length_1309|m.83480		GO:0006810	GO_REF:nd	ND		P	vacuolar protein sorting-associated protein 32 homolog 2-like	NA	NA	taxon:0	20141010	B2G
B2G	Locus_10230_Transcript_2/16872 [organism=Suaeda fruticosa]	Locus_10230_Transcript_2/2_Confidence_0.800_Length_3126|m.16872		GO:0006259	GO_REF:nd	ND		P	hypothetical protein	NA	NA	taxon:0	20141010	B2G
B2G	Locus_10230_Transcript_2/16872 [organism=Suaeda fruticosa]	Locus_10230_Transcript_2/2_Confidence_0.800_Length_3126|m.16872		GO:0003674	GO_REF:nd	ND		F	hypothetical protein	NA	NA	taxon:0	20141010	B2G
B2G	Locus_102312_Transcript_1/83483 [organism=Suaeda fruticosa]	Locus_102312_Transcript_1/1_Confidence_1.000_Length_306|m.83483		GO:0008150	GO_REF:nd	ND		P	achain crystal structure of a class v chitinase from arabidopsis thaliana	NA	NA	taxon:0	20141010	B2G
B2G	Locus_102312_Transcript_1/83483 [organism=Suaeda fruticosa]	Locus_102312_Transcript_1/1_Confidence_1.000_Length_306|m.83483		GO:0016798	GO_REF:nd	ND		F	achain crystal structure of a class v chitinase from arabidopsis thaliana	NA	NA	taxon:0	20141010	B2G
B2G	Locus_102347_Transcript_1/83485 [organism=Suaeda fruticosa]	Locus_102347_Transcript_1/1_Confidence_1.000_Length_770|m.83485		GO:0005575	GO_REF:nd	ND		C	ferric reduction oxidase mitochondrial-like	NA	NA	taxon:0	20141010	B2G
B2G	Locus_102347_Transcript_1/83485 [organism=Suaeda fruticosa]	Locus_102347_Transcript_1/1_Confidence_1.000_Length_770|m.83485		GO:0016491	GO_REF:nd	ND		F	ferric reduction oxidase mitochondrial-like	NA	NA	taxon:0	20141010	B2G
B2G	Locus_102347_Transcript_1/83485 [organism=Suaeda fruticosa]	Locus_102347_Transcript_1/1_Confidence_1.000_Length_770|m.83485		GO:0008150	GO_REF:nd	ND		P	ferric reduction oxidase mitochondrial-like	NA	NA	taxon:0	20141010	B2G
B2G	Locus_102347_Transcript_1/83485 [organism=Suaeda fruticosa]	Locus_102347_Transcript_1/1_Confidence_1.000_Length_770|m.83485		GO:0005886	GO_REF:nd	ND		C	ferric reduction oxidase mitochondrial-like	NA	NA	taxon:0	20141010	B2G
B2G	Locus_102359_Transcript_1/83486 [organism=Suaeda fruticosa]	Locus_102359_Transcript_1/3_Confidence_0.400_Length_1532|m.83486		GO:0042254	GO_REF:nd	ND		P	rrna methyltransferase ylbh	NA	NA	taxon:0	20141010	B2G
B2G	Locus_102359_Transcript_1/83486 [organism=Suaeda fruticosa]	Locus_102359_Transcript_1/3_Confidence_0.400_Length_1532|m.83486		GO:0034641	GO_REF:nd	ND		P	rrna methyltransferase ylbh	NA	NA	taxon:0	20141010	B2G
B2G	Locus_102359_Transcript_1/83486 [organism=Suaeda fruticosa]	Locus_102359_Transcript_1/3_Confidence_0.400_Length_1532|m.83486		GO:0008168	GO_REF:nd	ND		F	rrna methyltransferase ylbh	NA	NA	taxon:0	20141010	B2G
B2G	Locus_102360_Transcript_1/83489 [organism=Suaeda fruticosa]	Locus_102360_Transcript_1/2_Confidence_0.750_Length_1636|m.83489		GO:0006950	GO_REF:nd	ND		P	1-aminocyclopropane-1-carboxylate oxidase homolog 11	NA	NA	taxon:0	20141010	B2G
B2G	Locus_102360_Transcript_1/83489 [organism=Suaeda fruticosa]	Locus_102360_Transcript_1/2_Confidence_0.750_Length_1636|m.83489		GO:0008219	GO_REF:nd	ND		P	1-aminocyclopropane-1-carboxylate oxidase homolog 11	NA	NA	taxon:0	20141010	B2G
B2G	Locus_102360_Transcript_1/83489 [organism=Suaeda fruticosa]	Locus_102360_Transcript_1/2_Confidence_0.750_Length_1636|m.83489		GO:0016491	GO_REF:nd	ND		F	1-aminocyclopropane-1-carboxylate oxidase homolog 11	NA	NA	taxon:0	20141010	B2G
B2G	Locus_102360_Transcript_1/83489 [organism=Suaeda fruticosa]	Locus_102360_Transcript_1/2_Confidence_0.750_Length_1636|m.83489		GO:0009058	GO_REF:nd	ND		P	1-aminocyclopropane-1-carboxylate oxidase homolog 11	NA	NA	taxon:0	20141010	B2G
B2G	Locus_102360_Transcript_1/83489 [organism=Suaeda fruticosa]	Locus_102360_Transcript_1/2_Confidence_0.750_Length_1636|m.83489		GO:0019748	GO_REF:nd	ND		P	1-aminocyclopropane-1-carboxylate oxidase homolog 11	NA	NA	taxon:0	20141010	B2G
B2G	Locus_102360_Transcript_1/83489 [organism=Suaeda fruticosa]	Locus_102360_Transcript_1/2_Confidence_0.750_Length_1636|m.83489		GO:0008150	GO_REF:nd	ND		P	1-aminocyclopropane-1-carboxylate oxidase homolog 11	NA	NA	taxon:0	20141010	B2G
B2G	Locus_102388_Transcript_1/83494 [organism=Suaeda fruticosa]	Locus_102388_Transcript_1/1_Confidence_1.000_Length_1270|m.83494		GO:0008150	GO_REF:nd	ND		P	uncharacterized mitochondrial protein g00810-like	NA	NA	taxon:0	20141010	B2G
B2G	Locus_102388_Transcript_1/83494 [organism=Suaeda fruticosa]	Locus_102388_Transcript_1/1_Confidence_1.000_Length_1270|m.83494		GO:0003674	GO_REF:nd	ND		F	uncharacterized mitochondrial protein g00810-like	NA	NA	taxon:0	20141010	B2G
B2G	Locus_102359_Transcript_3/83488 [organism=Suaeda fruticosa]	Locus_102359_Transcript_3/3_Confidence_0.600_Length_1836|m.83488		GO:0042254	GO_REF:nd	ND		P	rrna methyltransferase ylbh	NA	NA	taxon:0	20141010	B2G
B2G	Locus_102359_Transcript_3/83488 [organism=Suaeda fruticosa]	Locus_102359_Transcript_3/3_Confidence_0.600_Length_1836|m.83488		GO:0034641	GO_REF:nd	ND		P	rrna methyltransferase ylbh	NA	NA	taxon:0	20141010	B2G
B2G	Locus_102359_Transcript_3/83488 [organism=Suaeda fruticosa]	Locus_102359_Transcript_3/3_Confidence_0.600_Length_1836|m.83488		GO:0008168	GO_REF:nd	ND		F	rrna methyltransferase ylbh	NA	NA	taxon:0	20141010	B2G
B2G	Locus_102397_Transcript_1/83498 [organism=Suaeda fruticosa]	Locus_102397_Transcript_1/2_Confidence_0.750_Length_1182|m.83498		GO:0043226	GO_REF:nd	ND		C	PREDICTED: uncharacterized protein LOC101314596	NA	NA	taxon:0	20141010	B2G
B2G	Locus_102397_Transcript_1/83498 [organism=Suaeda fruticosa]	Locus_102397_Transcript_1/2_Confidence_0.750_Length_1182|m.83498		GO:0005622	GO_REF:nd	ND		C	PREDICTED: uncharacterized protein LOC101314596	NA	NA	taxon:0	20141010	B2G
B2G	Locus_102397_Transcript_1/83498 [organism=Suaeda fruticosa]	Locus_102397_Transcript_1/2_Confidence_0.750_Length_1182|m.83498		GO:0005737	GO_REF:nd	ND		C	PREDICTED: uncharacterized protein LOC101314596	NA	NA	taxon:0	20141010	B2G
B2G	Locus_102397_Transcript_1/83498 [organism=Suaeda fruticosa]	Locus_102397_Transcript_1/2_Confidence_0.750_Length_1182|m.83498		GO:0008150	GO_REF:nd	ND		P	PREDICTED: uncharacterized protein LOC101314596	NA	NA	taxon:0	20141010	B2G
B2G	Locus_102406_Transcript_1/83500 [organism=Suaeda fruticosa]	Locus_102406_Transcript_1/2_Confidence_0.875_Length_2926|m.83500		GO:0048856	GO_REF:nd	ND		P	serine hydroxymethyltransferase 1-like	NA	NA	taxon:0	20141010	B2G
B2G	Locus_102406_Transcript_1/83500 [organism=Suaeda fruticosa]	Locus_102406_Transcript_1/2_Confidence_0.875_Length_2926|m.83500		GO:0043167	GO_REF:nd	ND		F	serine hydroxymethyltransferase 1-like	NA	NA	taxon:0	20141010	B2G
B2G	Locus_102406_Transcript_1/83500 [organism=Suaeda fruticosa]	Locus_102406_Transcript_1/2_Confidence_0.875_Length_2926|m.83500		GO:0006520	GO_REF:nd	ND		P	serine hydroxymethyltransferase 1-like	NA	NA	taxon:0	20141010	B2G
B2G	Locus_102406_Transcript_1/83500 [organism=Suaeda fruticosa]	Locus_102406_Transcript_1/2_Confidence_0.875_Length_2926|m.83500		GO:0008150	GO_REF:nd	ND		P	serine hydroxymethyltransferase 1-like	NA	NA	taxon:0	20141010	B2G
B2G	Locus_102406_Transcript_1/83500 [organism=Suaeda fruticosa]	Locus_102406_Transcript_1/2_Confidence_0.875_Length_2926|m.83500		GO:0030154	GO_REF:nd	ND		P	serine hydroxymethyltransferase 1-like	NA	NA	taxon:0	20141010	B2G
B2G	Locus_102406_Transcript_1/83500 [organism=Suaeda fruticosa]	Locus_102406_Transcript_1/2_Confidence_0.875_Length_2926|m.83500		GO:0051186	GO_REF:nd	ND		P	serine hydroxymethyltransferase 1-like	NA	NA	taxon:0	20141010	B2G
B2G	Locus_102406_Transcript_1/83500 [organism=Suaeda fruticosa]	Locus_102406_Transcript_1/2_Confidence_0.875_Length_2926|m.83500		GO:0008168	GO_REF:nd	ND		F	serine hydroxymethyltransferase 1-like	NA	NA	taxon:0	20141010	B2G
B2G	Locus_102406_Transcript_1/83500 [organism=Suaeda fruticosa]	Locus_102406_Transcript_1/2_Confidence_0.875_Length_2926|m.83500		GO:0003674	GO_REF:nd	ND		F	serine hydroxymethyltransferase 1-like	NA	NA	taxon:0	20141010	B2G
B2G	Locus_102408_Transcript_1/83502 [organism=Suaeda fruticosa]	Locus_102408_Transcript_1/1_Confidence_1.000_Length_329|m.83502		GO:0043167	GO_REF:nd	ND		F	gibberellin 20-oxidase	NA	NA	taxon:0	20141010	B2G
B2G	Locus_102408_Transcript_1/83502 [organism=Suaeda fruticosa]	Locus_102408_Transcript_1/1_Confidence_1.000_Length_329|m.83502		GO:0008150	GO_REF:nd	ND		P	gibberellin 20-oxidase	NA	NA	taxon:0	20141010	B2G
B2G	Locus_102408_Transcript_1/83502 [organism=Suaeda fruticosa]	Locus_102408_Transcript_1/1_Confidence_1.000_Length_329|m.83502		GO:0016491	GO_REF:nd	ND		F	gibberellin 20-oxidase	NA	NA	taxon:0	20141010	B2G
B2G	Locus_102424_Transcript_2/83506 [organism=Suaeda fruticosa]	Locus_102424_Transcript_2/2_Confidence_0.667_Length_1366|m.83506		GO:0003674	GO_REF:nd	ND		F	p-loop nucleoside triphosphate hydrolase superfamily protein	NA	NA	taxon:0	20141010	B2G
B2G	Locus_102426_Transcript_1/83507 [organism=Suaeda fruticosa]	Locus_102426_Transcript_1/1_Confidence_1.000_Length_827|m.83507		GO:0008150	GO_REF:nd	ND		P	wall-associated receptor kinase 2-like	NA	NA	taxon:0	20141010	B2G
B2G	Locus_102426_Transcript_1/83507 [organism=Suaeda fruticosa]	Locus_102426_Transcript_1/1_Confidence_1.000_Length_827|m.83507		GO:0003674	GO_REF:nd	ND		F	wall-associated receptor kinase 2-like	NA	NA	taxon:0	20141010	B2G
B2G	Locus_10242_Transcript_2/16888 [organism=Suaeda fruticosa]	Locus_10242_Transcript_2/4_Confidence_0.700_Length_3457|m.16888		GO:0003674	GO_REF:nd	ND		F	multiple rna-binding domain-containing protein 1-like isoform x1	NA	NA	taxon:0	20141010	B2G
B2G	Locus_10242_Transcript_3/16890 [organism=Suaeda fruticosa]	Locus_10242_Transcript_3/4_Confidence_0.700_Length_3959|m.16890		GO:0003674	GO_REF:nd	ND		F	nucleotide acid binding	NA	NA	taxon:0	20141010	B2G
B2G	Locus_102441_Transcript_2/83511 [organism=Suaeda fruticosa]	Locus_102441_Transcript_2/3_Confidence_0.667_Length_690|m.83511		GO:0008233	GO_REF:nd	ND		F	microsomal signal peptidase 12 kda subunit	NA	NA	taxon:0	20141010	B2G
B2G	Locus_102441_Transcript_2/83511 [organism=Suaeda fruticosa]	Locus_102441_Transcript_2/3_Confidence_0.667_Length_690|m.83511		GO:0034641	GO_REF:nd	ND		P	microsomal signal peptidase 12 kda subunit	NA	NA	taxon:0	20141010	B2G
B2G	Locus_102441_Transcript_2/83511 [organism=Suaeda fruticosa]	Locus_102441_Transcript_2/3_Confidence_0.667_Length_690|m.83511		GO:0051604	GO_REF:nd	ND		P	microsomal signal peptidase 12 kda subunit	NA	NA	taxon:0	20141010	B2G
B2G	Locus_102441_Transcript_2/83511 [organism=Suaeda fruticosa]	Locus_102441_Transcript_2/3_Confidence_0.667_Length_690|m.83511		GO:0005575	GO_REF:nd	ND		C	microsomal signal peptidase 12 kda subunit	NA	NA	taxon:0	20141010	B2G
B2G	Locus_102441_Transcript_2/83511 [organism=Suaeda fruticosa]	Locus_102441_Transcript_2/3_Confidence_0.667_Length_690|m.83511		GO:0008150	GO_REF:nd	ND		P	microsomal signal peptidase 12 kda subunit	NA	NA	taxon:0	20141010	B2G
B2G	Locus_102441_Transcript_2/83511 [organism=Suaeda fruticosa]	Locus_102441_Transcript_2/3_Confidence_0.667_Length_690|m.83511		GO:0005783	GO_REF:nd	ND		C	microsomal signal peptidase 12 kda subunit	NA	NA	taxon:0	20141010	B2G
B2G	Locus_102441_Transcript_2/83511 [organism=Suaeda fruticosa]	Locus_102441_Transcript_2/3_Confidence_0.667_Length_690|m.83511		GO:0043234	GO_REF:nd	ND		C	microsomal signal peptidase 12 kda subunit	NA	NA	taxon:0	20141010	B2G
B2G	Locus_102446_Transcript_1/83512 [organism=Suaeda fruticosa]	Locus_102446_Transcript_1/5_Confidence_0.375_Length_976|m.83512		GO:0006950	GO_REF:nd	ND		P	alpha beta-hydrolases superfamily protein	NA	NA	taxon:0	20141010	B2G
B2G	Locus_102446_Transcript_1/83512 [organism=Suaeda fruticosa]	Locus_102446_Transcript_1/5_Confidence_0.375_Length_976|m.83512		GO:0003674	GO_REF:nd	ND		F	alpha beta-hydrolases superfamily protein	NA	NA	taxon:0	20141010	B2G
B2G	Locus_102446_Transcript_1/83512 [organism=Suaeda fruticosa]	Locus_102446_Transcript_1/5_Confidence_0.375_Length_976|m.83512		GO:0009058	GO_REF:nd	ND		P	alpha beta-hydrolases superfamily protein	NA	NA	taxon:0	20141010	B2G
B2G	Locus_102446_Transcript_1/83512 [organism=Suaeda fruticosa]	Locus_102446_Transcript_1/5_Confidence_0.375_Length_976|m.83512		GO:0019748	GO_REF:nd	ND		P	alpha beta-hydrolases superfamily protein	NA	NA	taxon:0	20141010	B2G
B2G	Locus_102446_Transcript_1/83512 [organism=Suaeda fruticosa]	Locus_102446_Transcript_1/5_Confidence_0.375_Length_976|m.83512		GO:0006810	GO_REF:nd	ND		P	alpha beta-hydrolases superfamily protein	NA	NA	taxon:0	20141010	B2G
B2G	Locus_102446_Transcript_1/83512 [organism=Suaeda fruticosa]	Locus_102446_Transcript_1/5_Confidence_0.375_Length_976|m.83512		GO:0005783	GO_REF:nd	ND		C	alpha beta-hydrolases superfamily protein	NA	NA	taxon:0	20141010	B2G
B2G	Locus_102446_Transcript_2/83513 [organism=Suaeda fruticosa]	Locus_102446_Transcript_2/5_Confidence_0.375_Length_784|m.83513		GO:0005783	GO_REF:nd	ND		C	alpha beta fold hydrolase	NA	NA	taxon:0	20141010	B2G
B2G	Locus_102446_Transcript_3/83514 [organism=Suaeda fruticosa]	Locus_102446_Transcript_3/5_Confidence_0.250_Length_623|m.83514		GO:0005783	GO_REF:nd	ND		C	alpha beta-hydrolases superfamily protein	NA	NA	taxon:0	20141010	B2G
B2G	Locus_102446_Transcript_4/83515 [organism=Suaeda fruticosa]	Locus_102446_Transcript_4/5_Confidence_0.500_Length_1555|m.83515		GO:0005783	GO_REF:nd	ND		C	alpha beta-hydrolases superfamily protein	NA	NA	taxon:0	20141010	B2G
B2G	Locus_102446_Transcript_5/83516 [organism=Suaeda fruticosa]	Locus_102446_Transcript_5/5_Confidence_0.500_Length_1399|m.83516		GO:0005783	GO_REF:nd	ND		C	alpha beta-hydrolases superfamily protein	NA	NA	taxon:0	20141010	B2G
B2G	Locus_10249_Transcript_2/16894 [organism=Suaeda fruticosa]	Locus_10249_Transcript_2/10_Confidence_0.615_Length_3315|m.16894		GO:0003674	GO_REF:nd	ND		F	copia-like pol polyprotein	NA	NA	taxon:0	20141010	B2G
B2G	Locus_10249_Transcript_2/16894 [organism=Suaeda fruticosa]	Locus_10249_Transcript_2/10_Confidence_0.615_Length_3315|m.16894		GO:0043167	GO_REF:nd	ND		F	copia-like pol polyprotein	NA	NA	taxon:0	20141010	B2G
B2G	Locus_10249_Transcript_2/16894 [organism=Suaeda fruticosa]	Locus_10249_Transcript_2/10_Confidence_0.615_Length_3315|m.16894		GO:0006259	GO_REF:nd	ND		P	copia-like pol polyprotein	NA	NA	taxon:0	20141010	B2G
B2G	Locus_10249_Transcript_8/16898 [organism=Suaeda fruticosa]	Locus_10249_Transcript_8/10_Confidence_0.538_Length_3289|m.16898		GO:0003674	GO_REF:nd	ND		F	gag-pol protein	NA	NA	taxon:0	20141010	B2G
B2G	Locus_10249_Transcript_8/16896 [organism=Suaeda fruticosa]	Locus_10249_Transcript_8/10_Confidence_0.538_Length_3289|m.16896		GO:0008150	GO_REF:nd	ND		P	transposon unclassified	NA	NA	taxon:0	20141010	B2G
B2G	Locus_10249_Transcript_8/16896 [organism=Suaeda fruticosa]	Locus_10249_Transcript_8/10_Confidence_0.538_Length_3289|m.16896		GO:0043167	GO_REF:nd	ND		F	transposon unclassified	NA	NA	taxon:0	20141010	B2G
B2G	Locus_10249_Transcript_8/16896 [organism=Suaeda fruticosa]	Locus_10249_Transcript_8/10_Confidence_0.538_Length_3289|m.16896		GO:0003674	GO_REF:nd	ND		F	transposon unclassified	NA	NA	taxon:0	20141010	B2G
B2G	Locus_10249_Transcript_8/16896 [organism=Suaeda fruticosa]	Locus_10249_Transcript_8/10_Confidence_0.538_Length_3289|m.16896		GO:0022857	GO_REF:nd	ND		F	transposon unclassified	NA	NA	taxon:0	20141010	B2G
B2G	Locus_10249_Transcript_8/16896 [organism=Suaeda fruticosa]	Locus_10249_Transcript_8/10_Confidence_0.538_Length_3289|m.16896		GO:0006810	GO_REF:nd	ND		P	transposon unclassified	NA	NA	taxon:0	20141010	B2G
B2G	Locus_10249_Transcript_8/16896 [organism=Suaeda fruticosa]	Locus_10249_Transcript_8/10_Confidence_0.538_Length_3289|m.16896		GO:0006259	GO_REF:nd	ND		P	transposon unclassified	NA	NA	taxon:0	20141010	B2G
B2G	Locus_10249_Transcript_8/16896 [organism=Suaeda fruticosa]	Locus_10249_Transcript_8/10_Confidence_0.538_Length_3289|m.16896		GO:0005575	GO_REF:nd	ND		C	transposon unclassified	NA	NA	taxon:0	20141010	B2G
B2G	Locus_10249_Transcript_8/16897 [organism=Suaeda fruticosa]	Locus_10249_Transcript_8/10_Confidence_0.538_Length_3289|m.16897		GO:0003674	GO_REF:nd	ND		F	copia-like pol polyprotein	NA	NA	taxon:0	20141010	B2G
B2G	Locus_10249_Transcript_8/16897 [organism=Suaeda fruticosa]	Locus_10249_Transcript_8/10_Confidence_0.538_Length_3289|m.16897		GO:0043167	GO_REF:nd	ND		F	copia-like pol polyprotein	NA	NA	taxon:0	20141010	B2G
B2G	Locus_10249_Transcript_8/16897 [organism=Suaeda fruticosa]	Locus_10249_Transcript_8/10_Confidence_0.538_Length_3289|m.16897		GO:0006259	GO_REF:nd	ND		P	copia-like pol polyprotein	NA	NA	taxon:0	20141010	B2G
B2G	Locus_10249_Transcript_9/16900 [organism=Suaeda fruticosa]	Locus_10249_Transcript_9/10_Confidence_0.423_Length_3631|m.16900		GO:0008150	GO_REF:nd	ND		P	transposon unclassified	NA	NA	taxon:0	20141010	B2G
B2G	Locus_10249_Transcript_9/16900 [organism=Suaeda fruticosa]	Locus_10249_Transcript_9/10_Confidence_0.423_Length_3631|m.16900		GO:0043167	GO_REF:nd	ND		F	transposon unclassified	NA	NA	taxon:0	20141010	B2G
B2G	Locus_10249_Transcript_9/16900 [organism=Suaeda fruticosa]	Locus_10249_Transcript_9/10_Confidence_0.423_Length_3631|m.16900		GO:0003674	GO_REF:nd	ND		F	transposon unclassified	NA	NA	taxon:0	20141010	B2G
B2G	Locus_10249_Transcript_9/16900 [organism=Suaeda fruticosa]	Locus_10249_Transcript_9/10_Confidence_0.423_Length_3631|m.16900		GO:0022857	GO_REF:nd	ND		F	transposon unclassified	NA	NA	taxon:0	20141010	B2G
B2G	Locus_10249_Transcript_9/16900 [organism=Suaeda fruticosa]	Locus_10249_Transcript_9/10_Confidence_0.423_Length_3631|m.16900		GO:0006810	GO_REF:nd	ND		P	transposon unclassified	NA	NA	taxon:0	20141010	B2G
B2G	Locus_10249_Transcript_9/16900 [organism=Suaeda fruticosa]	Locus_10249_Transcript_9/10_Confidence_0.423_Length_3631|m.16900		GO:0006259	GO_REF:nd	ND		P	transposon unclassified	NA	NA	taxon:0	20141010	B2G
B2G	Locus_10249_Transcript_9/16900 [organism=Suaeda fruticosa]	Locus_10249_Transcript_9/10_Confidence_0.423_Length_3631|m.16900		GO:0005575	GO_REF:nd	ND		C	transposon unclassified	NA	NA	taxon:0	20141010	B2G
B2G	Locus_10249_Transcript_9/16901 [organism=Suaeda fruticosa]	Locus_10249_Transcript_9/10_Confidence_0.423_Length_3631|m.16901		GO:0008150	GO_REF:nd	ND		P	thioredoxin h-type	NA	NA	taxon:0	20141010	B2G
B2G	Locus_10249_Transcript_9/16901 [organism=Suaeda fruticosa]	Locus_10249_Transcript_9/10_Confidence_0.423_Length_3631|m.16901		GO:0043226	GO_REF:nd	ND		C	thioredoxin h-type	NA	NA	taxon:0	20141010	B2G
B2G	Locus_10249_Transcript_9/16901 [organism=Suaeda fruticosa]	Locus_10249_Transcript_9/10_Confidence_0.423_Length_3631|m.16901		GO:0005622	GO_REF:nd	ND		C	thioredoxin h-type	NA	NA	taxon:0	20141010	B2G
B2G	Locus_10249_Transcript_9/16901 [organism=Suaeda fruticosa]	Locus_10249_Transcript_9/10_Confidence_0.423_Length_3631|m.16901		GO:0005737	GO_REF:nd	ND		C	thioredoxin h-type	NA	NA	taxon:0	20141010	B2G
B2G	Locus_10249_Transcript_9/16899 [organism=Suaeda fruticosa]	Locus_10249_Transcript_9/10_Confidence_0.423_Length_3631|m.16899		GO:0003674	GO_REF:nd	ND		F	copia-like pol polyprotein	NA	NA	taxon:0	20141010	B2G
B2G	Locus_10249_Transcript_9/16899 [organism=Suaeda fruticosa]	Locus_10249_Transcript_9/10_Confidence_0.423_Length_3631|m.16899		GO:0043167	GO_REF:nd	ND		F	copia-like pol polyprotein	NA	NA	taxon:0	20141010	B2G
B2G	Locus_10249_Transcript_9/16899 [organism=Suaeda fruticosa]	Locus_10249_Transcript_9/10_Confidence_0.423_Length_3631|m.16899		GO:0006259	GO_REF:nd	ND		P	copia-like pol polyprotein	NA	NA	taxon:0	20141010	B2G
B2G	Locus_102501_Transcript_1/83530 [organism=Suaeda fruticosa]	Locus_102501_Transcript_1/2_Confidence_0.750_Length_2079|m.83530		GO:0016491	GO_REF:nd	ND		F	5 -adenylylsulfate reductase chloroplastic-like	NA	NA	taxon:0	20141010	B2G
B2G	Locus_102501_Transcript_1/83530 [organism=Suaeda fruticosa]	Locus_102501_Transcript_1/2_Confidence_0.750_Length_2079|m.83530		GO:0006790	GO_REF:nd	ND		P	5 -adenylylsulfate reductase chloroplastic-like	NA	NA	taxon:0	20141010	B2G
B2G	Locus_102501_Transcript_1/83530 [organism=Suaeda fruticosa]	Locus_102501_Transcript_1/2_Confidence_0.750_Length_2079|m.83530		GO:0042592	GO_REF:nd	ND		P	5 -adenylylsulfate reductase chloroplastic-like	NA	NA	taxon:0	20141010	B2G
B2G	Locus_102501_Transcript_1/83530 [organism=Suaeda fruticosa]	Locus_102501_Transcript_1/2_Confidence_0.750_Length_2079|m.83530		GO:0009536	GO_REF:nd	ND		C	5 -adenylylsulfate reductase chloroplastic-like	NA	NA	taxon:0	20141010	B2G
B2G	Locus_102501_Transcript_1/83530 [organism=Suaeda fruticosa]	Locus_102501_Transcript_1/2_Confidence_0.750_Length_2079|m.83530		GO:0009058	GO_REF:nd	ND		P	5 -adenylylsulfate reductase chloroplastic-like	NA	NA	taxon:0	20141010	B2G
B2G	Locus_102501_Transcript_1/83530 [organism=Suaeda fruticosa]	Locus_102501_Transcript_1/2_Confidence_0.750_Length_2079|m.83530		GO:0006520	GO_REF:nd	ND		P	5 -adenylylsulfate reductase chloroplastic-like	NA	NA	taxon:0	20141010	B2G
B2G	Locus_102501_Transcript_2/83531 [organism=Suaeda fruticosa]	Locus_102501_Transcript_2/2_Confidence_0.750_Length_1959|m.83531		GO:0016491	GO_REF:nd	ND		F	5 -adenylylsulfate reductase chloroplastic-like	NA	NA	taxon:0	20141010	B2G
B2G	Locus_102501_Transcript_2/83531 [organism=Suaeda fruticosa]	Locus_102501_Transcript_2/2_Confidence_0.750_Length_1959|m.83531		GO:0006790	GO_REF:nd	ND		P	5 -adenylylsulfate reductase chloroplastic-like	NA	NA	taxon:0	20141010	B2G
B2G	Locus_102501_Transcript_2/83531 [organism=Suaeda fruticosa]	Locus_102501_Transcript_2/2_Confidence_0.750_Length_1959|m.83531		GO:0042592	GO_REF:nd	ND		P	5 -adenylylsulfate reductase chloroplastic-like	NA	NA	taxon:0	20141010	B2G
B2G	Locus_102501_Transcript_2/83531 [organism=Suaeda fruticosa]	Locus_102501_Transcript_2/2_Confidence_0.750_Length_1959|m.83531		GO:0009536	GO_REF:nd	ND		C	5 -adenylylsulfate reductase chloroplastic-like	NA	NA	taxon:0	20141010	B2G
B2G	Locus_102501_Transcript_2/83531 [organism=Suaeda fruticosa]	Locus_102501_Transcript_2/2_Confidence_0.750_Length_1959|m.83531		GO:0009058	GO_REF:nd	ND		P	5 -adenylylsulfate reductase chloroplastic-like	NA	NA	taxon:0	20141010	B2G
B2G	Locus_102501_Transcript_2/83531 [organism=Suaeda fruticosa]	Locus_102501_Transcript_2/2_Confidence_0.750_Length_1959|m.83531		GO:0006520	GO_REF:nd	ND		P	5 -adenylylsulfate reductase chloroplastic-like	NA	NA	taxon:0	20141010	B2G
B2G	Locus_102521_Transcript_1/83537 [organism=Suaeda fruticosa]	Locus_102521_Transcript_1/1_Confidence_1.000_Length_545|m.83537		GO:0048856	GO_REF:nd	ND		P	multipolar spindle isoform 4	NA	NA	taxon:0	20141010	B2G
B2G	Locus_102521_Transcript_1/83537 [organism=Suaeda fruticosa]	Locus_102521_Transcript_1/1_Confidence_1.000_Length_545|m.83537		GO:0000003	GO_REF:nd	ND		P	multipolar spindle isoform 4	NA	NA	taxon:0	20141010	B2G
B2G	Locus_102521_Transcript_1/83537 [organism=Suaeda fruticosa]	Locus_102521_Transcript_1/1_Confidence_1.000_Length_545|m.83537		GO:0051301	GO_REF:nd	ND		P	multipolar spindle isoform 4	NA	NA	taxon:0	20141010	B2G
B2G	Locus_102521_Transcript_1/83537 [organism=Suaeda fruticosa]	Locus_102521_Transcript_1/1_Confidence_1.000_Length_545|m.83537		GO:0007049	GO_REF:nd	ND		P	multipolar spindle isoform 4	NA	NA	taxon:0	20141010	B2G
B2G	Locus_102521_Transcript_1/83537 [organism=Suaeda fruticosa]	Locus_102521_Transcript_1/1_Confidence_1.000_Length_545|m.83537		GO:0008150	GO_REF:nd	ND		P	multipolar spindle isoform 4	NA	NA	taxon:0	20141010	B2G
B2G	Locus_102460_Transcript_1/83518 [organism=Suaeda fruticosa]	Locus_102460_Transcript_1/1_Confidence_1.000_Length_1154|m.83518		GO:0008150	GO_REF:nd	ND		P	hypothetical protein AALP_AA6G230500	NA	NA	taxon:0	20141010	B2G
B2G	Locus_102460_Transcript_1/83518 [organism=Suaeda fruticosa]	Locus_102460_Transcript_1/1_Confidence_1.000_Length_1154|m.83518		GO:0034641	GO_REF:nd	ND		P	hypothetical protein AALP_AA6G230500	NA	NA	taxon:0	20141010	B2G
B2G	Locus_102470_Transcript_3/83521 [organism=Suaeda fruticosa]	Locus_102470_Transcript_3/3_Confidence_0.667_Length_1383|m.83521		GO:0003674	GO_REF:nd	ND		F	ribosome maturation factor rimp	NA	NA	taxon:0	20141010	B2G
B2G	Locus_102470_Transcript_3/83521 [organism=Suaeda fruticosa]	Locus_102470_Transcript_3/3_Confidence_0.667_Length_1383|m.83521		GO:0006259	GO_REF:nd	ND		P	ribosome maturation factor rimp	NA	NA	taxon:0	20141010	B2G
B2G	Locus_10249_Transcript_2/16895 [organism=Suaeda fruticosa]	Locus_10249_Transcript_2/10_Confidence_0.615_Length_3315|m.16895		GO:0008150	GO_REF:nd	ND		P	gag-protease-integrase-rt-r polyprotein	NA	NA	taxon:0	20141010	B2G
B2G	Locus_10249_Transcript_2/16895 [organism=Suaeda fruticosa]	Locus_10249_Transcript_2/10_Confidence_0.615_Length_3315|m.16895		GO:0043167	GO_REF:nd	ND		F	gag-protease-integrase-rt-r polyprotein	NA	NA	taxon:0	20141010	B2G
B2G	Locus_10249_Transcript_2/16895 [organism=Suaeda fruticosa]	Locus_10249_Transcript_2/10_Confidence_0.615_Length_3315|m.16895		GO:0003674	GO_REF:nd	ND		F	gag-protease-integrase-rt-r polyprotein	NA	NA	taxon:0	20141010	B2G
B2G	Locus_10249_Transcript_2/16895 [organism=Suaeda fruticosa]	Locus_10249_Transcript_2/10_Confidence_0.615_Length_3315|m.16895		GO:0022857	GO_REF:nd	ND		F	gag-protease-integrase-rt-r polyprotein	NA	NA	taxon:0	20141010	B2G
B2G	Locus_10249_Transcript_2/16895 [organism=Suaeda fruticosa]	Locus_10249_Transcript_2/10_Confidence_0.615_Length_3315|m.16895		GO:0006810	GO_REF:nd	ND		P	gag-protease-integrase-rt-r polyprotein	NA	NA	taxon:0	20141010	B2G
B2G	Locus_10249_Transcript_2/16895 [organism=Suaeda fruticosa]	Locus_10249_Transcript_2/10_Confidence_0.615_Length_3315|m.16895		GO:0006259	GO_REF:nd	ND		P	gag-protease-integrase-rt-r polyprotein	NA	NA	taxon:0	20141010	B2G
B2G	Locus_10249_Transcript_2/16895 [organism=Suaeda fruticosa]	Locus_10249_Transcript_2/10_Confidence_0.615_Length_3315|m.16895		GO:0005575	GO_REF:nd	ND		C	gag-protease-integrase-rt-r polyprotein	NA	NA	taxon:0	20141010	B2G
B2G	Locus_10257_Transcript_1/16905 [organism=Suaeda fruticosa]	Locus_10257_Transcript_1/8_Confidence_0.556_Length_1600|m.16905		GO:0005575	GO_REF:nd	ND		C	probable s-acyltransferase at3g51390-like	NA	NA	taxon:0	20141010	B2G
B2G	Locus_10257_Transcript_1/16905 [organism=Suaeda fruticosa]	Locus_10257_Transcript_1/8_Confidence_0.556_Length_1600|m.16905		GO:0043167	GO_REF:nd	ND		F	probable s-acyltransferase at3g51390-like	NA	NA	taxon:0	20141010	B2G
B2G	Locus_10257_Transcript_1/16905 [organism=Suaeda fruticosa]	Locus_10257_Transcript_1/8_Confidence_0.556_Length_1600|m.16905		GO:0016746	GO_REF:nd	ND		F	probable s-acyltransferase at3g51390-like	NA	NA	taxon:0	20141010	B2G
B2G	Locus_10257_Transcript_5/16906 [organism=Suaeda fruticosa]	Locus_10257_Transcript_5/8_Confidence_0.389_Length_2063|m.16906		GO:0005575	GO_REF:nd	ND		C	probable s-acyltransferase at3g51390-like	NA	NA	taxon:0	20141010	B2G
B2G	Locus_10257_Transcript_5/16906 [organism=Suaeda fruticosa]	Locus_10257_Transcript_5/8_Confidence_0.389_Length_2063|m.16906		GO:0008150	GO_REF:nd	ND		P	probable s-acyltransferase at3g51390-like	NA	NA	taxon:0	20141010	B2G
B2G	Locus_10257_Transcript_5/16906 [organism=Suaeda fruticosa]	Locus_10257_Transcript_5/8_Confidence_0.389_Length_2063|m.16906		GO:0043167	GO_REF:nd	ND		F	probable s-acyltransferase at3g51390-like	NA	NA	taxon:0	20141010	B2G
B2G	Locus_10257_Transcript_5/16906 [organism=Suaeda fruticosa]	Locus_10257_Transcript_5/8_Confidence_0.389_Length_2063|m.16906		GO:0016746	GO_REF:nd	ND		F	probable s-acyltransferase at3g51390-like	NA	NA	taxon:0	20141010	B2G
B2G	Locus_10257_Transcript_6/16907 [organism=Suaeda fruticosa]	Locus_10257_Transcript_6/8_Confidence_0.333_Length_1617|m.16907		GO:0005575	GO_REF:nd	ND		C	probable s-acyltransferase at3g51390-like	NA	NA	taxon:0	20141010	B2G
B2G	Locus_10257_Transcript_6/16907 [organism=Suaeda fruticosa]	Locus_10257_Transcript_6/8_Confidence_0.333_Length_1617|m.16907		GO:0008150	GO_REF:nd	ND		P	probable s-acyltransferase at3g51390-like	NA	NA	taxon:0	20141010	B2G
B2G	Locus_10257_Transcript_6/16907 [organism=Suaeda fruticosa]	Locus_10257_Transcript_6/8_Confidence_0.333_Length_1617|m.16907		GO:0043167	GO_REF:nd	ND		F	probable s-acyltransferase at3g51390-like	NA	NA	taxon:0	20141010	B2G
B2G	Locus_10257_Transcript_6/16907 [organism=Suaeda fruticosa]	Locus_10257_Transcript_6/8_Confidence_0.333_Length_1617|m.16907		GO:0016746	GO_REF:nd	ND		F	probable s-acyltransferase at3g51390-like	NA	NA	taxon:0	20141010	B2G
B2G	Locus_10257_Transcript_7/16908 [organism=Suaeda fruticosa]	Locus_10257_Transcript_7/8_Confidence_0.556_Length_2328|m.16908		GO:0005575	GO_REF:nd	ND		C	probable s-acyltransferase at3g51390-like	NA	NA	taxon:0	20141010	B2G
B2G	Locus_10257_Transcript_7/16908 [organism=Suaeda fruticosa]	Locus_10257_Transcript_7/8_Confidence_0.556_Length_2328|m.16908		GO:0008150	GO_REF:nd	ND		P	probable s-acyltransferase at3g51390-like	NA	NA	taxon:0	20141010	B2G
B2G	Locus_10257_Transcript_7/16908 [organism=Suaeda fruticosa]	Locus_10257_Transcript_7/8_Confidence_0.556_Length_2328|m.16908		GO:0043167	GO_REF:nd	ND		F	probable s-acyltransferase at3g51390-like	NA	NA	taxon:0	20141010	B2G
B2G	Locus_10257_Transcript_7/16908 [organism=Suaeda fruticosa]	Locus_10257_Transcript_7/8_Confidence_0.556_Length_2328|m.16908		GO:0016746	GO_REF:nd	ND		F	probable s-acyltransferase at3g51390-like	NA	NA	taxon:0	20141010	B2G
B2G	Locus_102589_Transcript_1/83549 [organism=Suaeda fruticosa]	Locus_102589_Transcript_1/1_Confidence_1.000_Length_395|m.83549		GO:0003674	GO_REF:nd	ND		F	nuclear pore membrane glycoprotein 210-like	NA	NA	taxon:0	20141010	B2G
B2G	Locus_102589_Transcript_1/83549 [organism=Suaeda fruticosa]	Locus_102589_Transcript_1/1_Confidence_1.000_Length_395|m.83549		GO:0005635	GO_REF:nd	ND		C	nuclear pore membrane glycoprotein 210-like	NA	NA	taxon:0	20141010	B2G
B2G	Locus_102589_Transcript_1/83549 [organism=Suaeda fruticosa]	Locus_102589_Transcript_1/1_Confidence_1.000_Length_395|m.83549		GO:0005783	GO_REF:nd	ND		C	nuclear pore membrane glycoprotein 210-like	NA	NA	taxon:0	20141010	B2G
B2G	Locus_102601_Transcript_3/83555 [organism=Suaeda fruticosa]	Locus_102601_Transcript_3/3_Confidence_0.600_Length_2306|m.83555		GO:0022857	GO_REF:nd	ND		F	probable inorganic phosphate transporter 1-7-like isoform x1	NA	NA	taxon:0	20141010	B2G
B2G	Locus_102601_Transcript_3/83555 [organism=Suaeda fruticosa]	Locus_102601_Transcript_3/3_Confidence_0.600_Length_2306|m.83555		GO:0055085	GO_REF:nd	ND		P	probable inorganic phosphate transporter 1-7-like isoform x1	NA	NA	taxon:0	20141010	B2G
B2G	Locus_102601_Transcript_3/83555 [organism=Suaeda fruticosa]	Locus_102601_Transcript_3/3_Confidence_0.600_Length_2306|m.83555		GO:0005886	GO_REF:nd	ND		C	probable inorganic phosphate transporter 1-7-like isoform x1	NA	NA	taxon:0	20141010	B2G
B2G	Locus_102601_Transcript_3/83555 [organism=Suaeda fruticosa]	Locus_102601_Transcript_3/3_Confidence_0.600_Length_2306|m.83555		GO:0006950	GO_REF:nd	ND		P	probable inorganic phosphate transporter 1-7-like isoform x1	NA	NA	taxon:0	20141010	B2G
B2G	Locus_102601_Transcript_3/83555 [organism=Suaeda fruticosa]	Locus_102601_Transcript_3/3_Confidence_0.600_Length_2306|m.83555		GO:0005575	GO_REF:nd	ND		C	probable inorganic phosphate transporter 1-7-like isoform x1	NA	NA	taxon:0	20141010	B2G
B2G	Locus_102547_Transcript_1/83539 [organism=Suaeda fruticosa]	Locus_102547_Transcript_1/1_Confidence_1.000_Length_980|m.83539		GO:0009536	GO_REF:nd	ND		C	auxin-induced protein 5ng4	NA	NA	taxon:0	20141010	B2G
B2G	Locus_102547_Transcript_1/83539 [organism=Suaeda fruticosa]	Locus_102547_Transcript_1/1_Confidence_1.000_Length_980|m.83539		GO:0005575	GO_REF:nd	ND		C	auxin-induced protein 5ng4	NA	NA	taxon:0	20141010	B2G
B2G	Locus_102554_Transcript_2/83540 [organism=Suaeda fruticosa]	Locus_102554_Transcript_2/3_Confidence_0.667_Length_584|m.83540		GO:0048856	GO_REF:nd	ND		P	cyclin isoform 1	NA	NA	taxon:0	20141010	B2G
B2G	Locus_102554_Transcript_2/83540 [organism=Suaeda fruticosa]	Locus_102554_Transcript_2/3_Confidence_0.667_Length_584|m.83540		GO:0006464	GO_REF:nd	ND		P	cyclin isoform 1	NA	NA	taxon:0	20141010	B2G
B2G	Locus_102554_Transcript_2/83540 [organism=Suaeda fruticosa]	Locus_102554_Transcript_2/3_Confidence_0.667_Length_584|m.83540		GO:0007049	GO_REF:nd	ND		P	cyclin isoform 1	NA	NA	taxon:0	20141010	B2G
B2G	Locus_102554_Transcript_2/83540 [organism=Suaeda fruticosa]	Locus_102554_Transcript_2/3_Confidence_0.667_Length_584|m.83540		GO:0016301	GO_REF:nd	ND		F	cyclin isoform 1	NA	NA	taxon:0	20141010	B2G
B2G	Locus_102554_Transcript_2/83540 [organism=Suaeda fruticosa]	Locus_102554_Transcript_2/3_Confidence_0.667_Length_584|m.83540		GO:0019899	GO_REF:nd	ND		F	cyclin isoform 1	NA	NA	taxon:0	20141010	B2G
B2G	Locus_102554_Transcript_2/83540 [organism=Suaeda fruticosa]	Locus_102554_Transcript_2/3_Confidence_0.667_Length_584|m.83540		GO:0005634	GO_REF:nd	ND		C	cyclin isoform 1	NA	NA	taxon:0	20141010	B2G
B2G	Locus_102559_Transcript_1/83542 [organism=Suaeda fruticosa]	Locus_102559_Transcript_1/1_Confidence_1.000_Length_572|m.83542		GO:0006259	GO_REF:nd	ND		P	retroelement pol polyprotein	NA	NA	taxon:0	20141010	B2G
B2G	Locus_102559_Transcript_1/83542 [organism=Suaeda fruticosa]	Locus_102559_Transcript_1/1_Confidence_1.000_Length_572|m.83542		GO:0003674	GO_REF:nd	ND		F	retroelement pol polyprotein	NA	NA	taxon:0	20141010	B2G
B2G	Locus_102576_Transcript_1/83543 [organism=Suaeda fruticosa]	Locus_102576_Transcript_1/5_Confidence_0.500_Length_1992|m.83543		GO:0043167	GO_REF:nd	ND		F	cytochrome p450 71a26-like	NA	NA	taxon:0	20141010	B2G
B2G	Locus_102576_Transcript_1/83543 [organism=Suaeda fruticosa]	Locus_102576_Transcript_1/5_Confidence_0.500_Length_1992|m.83543		GO:0016491	GO_REF:nd	ND		F	cytochrome p450 71a26-like	NA	NA	taxon:0	20141010	B2G
B2G	Locus_102576_Transcript_4/83546 [organism=Suaeda fruticosa]	Locus_102576_Transcript_4/5_Confidence_0.400_Length_1099|m.83546		GO:0043167	GO_REF:nd	ND		F	cytochrome p450 family 71 protein	NA	NA	taxon:0	20141010	B2G
B2G	Locus_102576_Transcript_4/83546 [organism=Suaeda fruticosa]	Locus_102576_Transcript_4/5_Confidence_0.400_Length_1099|m.83546		GO:0016491	GO_REF:nd	ND		F	cytochrome p450 family 71 protein	NA	NA	taxon:0	20141010	B2G
B2G	Locus_102578_Transcript_1/83548 [organism=Suaeda fruticosa]	Locus_102578_Transcript_1/1_Confidence_1.000_Length_868|m.83548		GO:0043167	GO_REF:nd	ND		F	zinc finger ccch domain-containing protein 5	NA	NA	taxon:0	20141010	B2G
B2G	Locus_102578_Transcript_1/83548 [organism=Suaeda fruticosa]	Locus_102578_Transcript_1/1_Confidence_1.000_Length_868|m.83548		GO:0003723	GO_REF:nd	ND		F	zinc finger ccch domain-containing protein 5	NA	NA	taxon:0	20141010	B2G
B2G	Locus_102578_Transcript_1/83548 [organism=Suaeda fruticosa]	Locus_102578_Transcript_1/1_Confidence_1.000_Length_868|m.83548		GO:0005634	GO_REF:nd	ND		C	zinc finger ccch domain-containing protein 5	NA	NA	taxon:0	20141010	B2G
B2G	Locus_102578_Transcript_1/83548 [organism=Suaeda fruticosa]	Locus_102578_Transcript_1/1_Confidence_1.000_Length_868|m.83548		GO:0003674	GO_REF:nd	ND		F	zinc finger ccch domain-containing protein 5	NA	NA	taxon:0	20141010	B2G
B2G	Locus_10257_Transcript_1/16904 [organism=Suaeda fruticosa]	Locus_10257_Transcript_1/8_Confidence_0.556_Length_1600|m.16904		GO:0005575	GO_REF:nd	ND		C	zinc finger	NA	NA	taxon:0	20141010	B2G
B2G	Locus_10257_Transcript_1/16904 [organism=Suaeda fruticosa]	Locus_10257_Transcript_1/8_Confidence_0.556_Length_1600|m.16904		GO:0008150	GO_REF:nd	ND		P	zinc finger	NA	NA	taxon:0	20141010	B2G
B2G	Locus_10257_Transcript_1/16904 [organism=Suaeda fruticosa]	Locus_10257_Transcript_1/8_Confidence_0.556_Length_1600|m.16904		GO:0043167	GO_REF:nd	ND		F	zinc finger	NA	NA	taxon:0	20141010	B2G
B2G	Locus_10257_Transcript_1/16904 [organism=Suaeda fruticosa]	Locus_10257_Transcript_1/8_Confidence_0.556_Length_1600|m.16904		GO:0016746	GO_REF:nd	ND		F	zinc finger	NA	NA	taxon:0	20141010	B2G
B2G	Locus_10261_Transcript_1/16909 [organism=Suaeda fruticosa]	Locus_10261_Transcript_1/1_Confidence_1.000_Length_2610|m.16909		GO:0003674	GO_REF:nd	ND		F	set domain protein 2 isoform 4	NA	NA	taxon:0	20141010	B2G
B2G	Locus_10261_Transcript_1/16910 [organism=Suaeda fruticosa]	Locus_10261_Transcript_1/1_Confidence_1.000_Length_2610|m.16910		GO:0008150	GO_REF:nd	ND		P	set domain protein 2 isoform 4	NA	NA	taxon:0	20141010	B2G
B2G	Locus_10261_Transcript_1/16910 [organism=Suaeda fruticosa]	Locus_10261_Transcript_1/1_Confidence_1.000_Length_2610|m.16910		GO:0000003	GO_REF:nd	ND		P	set domain protein 2 isoform 4	NA	NA	taxon:0	20141010	B2G
B2G	Locus_10261_Transcript_1/16910 [organism=Suaeda fruticosa]	Locus_10261_Transcript_1/1_Confidence_1.000_Length_2610|m.16910		GO:0048856	GO_REF:nd	ND		P	set domain protein 2 isoform 4	NA	NA	taxon:0	20141010	B2G
B2G	Locus_10261_Transcript_1/16910 [organism=Suaeda fruticosa]	Locus_10261_Transcript_1/1_Confidence_1.000_Length_2610|m.16910		GO:0008168	GO_REF:nd	ND		F	set domain protein 2 isoform 4	NA	NA	taxon:0	20141010	B2G
B2G	Locus_102638_Transcript_3/83558 [organism=Suaeda fruticosa]	Locus_102638_Transcript_3/3_Confidence_0.600_Length_1089|m.83558		GO:0003735	GO_REF:nd	ND		F	60s ribosomal protein l31	NA	NA	taxon:0	20141010	B2G
B2G	Locus_102638_Transcript_3/83558 [organism=Suaeda fruticosa]	Locus_102638_Transcript_3/3_Confidence_0.600_Length_1089|m.83558		GO:0005575	GO_REF:nd	ND		C	60s ribosomal protein l31	NA	NA	taxon:0	20141010	B2G
B2G	Locus_102638_Transcript_3/83558 [organism=Suaeda fruticosa]	Locus_102638_Transcript_3/3_Confidence_0.600_Length_1089|m.83558		GO:0005886	GO_REF:nd	ND		C	60s ribosomal protein l31	NA	NA	taxon:0	20141010	B2G
B2G	Locus_102638_Transcript_3/83558 [organism=Suaeda fruticosa]	Locus_102638_Transcript_3/3_Confidence_0.600_Length_1089|m.83558		GO:0005618	GO_REF:nd	ND		C	60s ribosomal protein l31	NA	NA	taxon:0	20141010	B2G
B2G	Locus_102638_Transcript_3/83558 [organism=Suaeda fruticosa]	Locus_102638_Transcript_3/3_Confidence_0.600_Length_1089|m.83558		GO:0005840	GO_REF:nd	ND		C	60s ribosomal protein l31	NA	NA	taxon:0	20141010	B2G
B2G	Locus_102638_Transcript_3/83558 [organism=Suaeda fruticosa]	Locus_102638_Transcript_3/3_Confidence_0.600_Length_1089|m.83558		GO:0005829	GO_REF:nd	ND		C	60s ribosomal protein l31	NA	NA	taxon:0	20141010	B2G
B2G	Locus_102638_Transcript_3/83558 [organism=Suaeda fruticosa]	Locus_102638_Transcript_3/3_Confidence_0.600_Length_1089|m.83558		GO:0009536	GO_REF:nd	ND		C	60s ribosomal protein l31	NA	NA	taxon:0	20141010	B2G
B2G	Locus_102638_Transcript_3/83558 [organism=Suaeda fruticosa]	Locus_102638_Transcript_3/3_Confidence_0.600_Length_1089|m.83558		GO:0006412	GO_REF:nd	ND		P	60s ribosomal protein l31	NA	NA	taxon:0	20141010	B2G
B2G	Locus_102653_Transcript_2/83563 [organism=Suaeda fruticosa]	Locus_102653_Transcript_2/5_Confidence_0.500_Length_1454|m.83563		GO:0005575	GO_REF:nd	ND		C	transmembrane protein 45b-like	NA	NA	taxon:0	20141010	B2G
B2G	Locus_102653_Transcript_4/83564 [organism=Suaeda fruticosa]	Locus_102653_Transcript_4/5_Confidence_0.333_Length_1054|m.83564		GO:0005634	GO_REF:nd	ND		C	transmembrane protein 45b	NA	NA	taxon:0	20141010	B2G
B2G	Locus_102653_Transcript_4/83564 [organism=Suaeda fruticosa]	Locus_102653_Transcript_4/5_Confidence_0.333_Length_1054|m.83564		GO:0005575	GO_REF:nd	ND		C	transmembrane protein 45b	NA	NA	taxon:0	20141010	B2G
B2G	Locus_102657_Transcript_1/83565 [organism=Suaeda fruticosa]	Locus_102657_Transcript_1/4_Confidence_0.429_Length_1102|m.83565		GO:0003723	GO_REF:nd	ND		F	trna rrna methyltransferase family protein	NA	NA	taxon:0	20141010	B2G
B2G	Locus_102657_Transcript_1/83565 [organism=Suaeda fruticosa]	Locus_102657_Transcript_1/4_Confidence_0.429_Length_1102|m.83565		GO:0008150	GO_REF:nd	ND		P	trna rrna methyltransferase family protein	NA	NA	taxon:0	20141010	B2G
B2G	Locus_102657_Transcript_1/83565 [organism=Suaeda fruticosa]	Locus_102657_Transcript_1/4_Confidence_0.429_Length_1102|m.83565		GO:0009536	GO_REF:nd	ND		C	trna rrna methyltransferase family protein	NA	NA	taxon:0	20141010	B2G
B2G	Locus_102657_Transcript_1/83565 [organism=Suaeda fruticosa]	Locus_102657_Transcript_1/4_Confidence_0.429_Length_1102|m.83565		GO:0008168	GO_REF:nd	ND		F	trna rrna methyltransferase family protein	NA	NA	taxon:0	20141010	B2G
B2G	Locus_102657_Transcript_1/83565 [organism=Suaeda fruticosa]	Locus_102657_Transcript_1/4_Confidence_0.429_Length_1102|m.83565		GO:0034641	GO_REF:nd	ND		P	trna rrna methyltransferase family protein	NA	NA	taxon:0	20141010	B2G
B2G	Locus_102657_Transcript_2/83566 [organism=Suaeda fruticosa]	Locus_102657_Transcript_2/4_Confidence_0.429_Length_894|m.83566		GO:0003723	GO_REF:nd	ND		F	trna rrna methyltransferase family protein	NA	NA	taxon:0	20141010	B2G
B2G	Locus_102657_Transcript_2/83566 [organism=Suaeda fruticosa]	Locus_102657_Transcript_2/4_Confidence_0.429_Length_894|m.83566		GO:0008150	GO_REF:nd	ND		P	trna rrna methyltransferase family protein	NA	NA	taxon:0	20141010	B2G
B2G	Locus_102657_Transcript_2/83566 [organism=Suaeda fruticosa]	Locus_102657_Transcript_2/4_Confidence_0.429_Length_894|m.83566		GO:0009536	GO_REF:nd	ND		C	trna rrna methyltransferase family protein	NA	NA	taxon:0	20141010	B2G
B2G	Locus_102657_Transcript_2/83566 [organism=Suaeda fruticosa]	Locus_102657_Transcript_2/4_Confidence_0.429_Length_894|m.83566		GO:0008168	GO_REF:nd	ND		F	trna rrna methyltransferase family protein	NA	NA	taxon:0	20141010	B2G
B2G	Locus_102657_Transcript_2/83566 [organism=Suaeda fruticosa]	Locus_102657_Transcript_2/4_Confidence_0.429_Length_894|m.83566		GO:0034641	GO_REF:nd	ND		P	trna rrna methyltransferase family protein	NA	NA	taxon:0	20141010	B2G
B2G	Locus_102657_Transcript_3/83567 [organism=Suaeda fruticosa]	Locus_102657_Transcript_3/4_Confidence_0.286_Length_1018|m.83567		GO:0003723	GO_REF:nd	ND		F	trna rrna methyltransferase family protein	NA	NA	taxon:0	20141010	B2G
B2G	Locus_102657_Transcript_3/83567 [organism=Suaeda fruticosa]	Locus_102657_Transcript_3/4_Confidence_0.286_Length_1018|m.83567		GO:0008150	GO_REF:nd	ND		P	trna rrna methyltransferase family protein	NA	NA	taxon:0	20141010	B2G
B2G	Locus_102657_Transcript_3/83567 [organism=Suaeda fruticosa]	Locus_102657_Transcript_3/4_Confidence_0.286_Length_1018|m.83567		GO:0009536	GO_REF:nd	ND		C	trna rrna methyltransferase family protein	NA	NA	taxon:0	20141010	B2G
B2G	Locus_102657_Transcript_3/83567 [organism=Suaeda fruticosa]	Locus_102657_Transcript_3/4_Confidence_0.286_Length_1018|m.83567		GO:0008168	GO_REF:nd	ND		F	trna rrna methyltransferase family protein	NA	NA	taxon:0	20141010	B2G
B2G	Locus_102657_Transcript_3/83567 [organism=Suaeda fruticosa]	Locus_102657_Transcript_3/4_Confidence_0.286_Length_1018|m.83567		GO:0034641	GO_REF:nd	ND		P	trna rrna methyltransferase family protein	NA	NA	taxon:0	20141010	B2G
B2G	Locus_102657_Transcript_4/83568 [organism=Suaeda fruticosa]	Locus_102657_Transcript_4/4_Confidence_0.571_Length_1153|m.83568		GO:0003723	GO_REF:nd	ND		F	trna rrna methyltransferase family protein	NA	NA	taxon:0	20141010	B2G
B2G	Locus_102657_Transcript_4/83568 [organism=Suaeda fruticosa]	Locus_102657_Transcript_4/4_Confidence_0.571_Length_1153|m.83568		GO:0034641	GO_REF:nd	ND		P	trna rrna methyltransferase family protein	NA	NA	taxon:0	20141010	B2G
B2G	Locus_102657_Transcript_4/83568 [organism=Suaeda fruticosa]	Locus_102657_Transcript_4/4_Confidence_0.571_Length_1153|m.83568		GO:0009536	GO_REF:nd	ND		C	trna rrna methyltransferase family protein	NA	NA	taxon:0	20141010	B2G
B2G	Locus_102657_Transcript_4/83568 [organism=Suaeda fruticosa]	Locus_102657_Transcript_4/4_Confidence_0.571_Length_1153|m.83568		GO:0008168	GO_REF:nd	ND		F	trna rrna methyltransferase family protein	NA	NA	taxon:0	20141010	B2G
B2G	Locus_10269_Transcript_1/16914 [organism=Suaeda fruticosa]	Locus_10269_Transcript_1/3_Confidence_0.333_Length_1692|m.16914		GO:0043234	GO_REF:nd	ND		C	proteasome subunit alpha type-1-a-like	NA	NA	taxon:0	20141010	B2G
B2G	Locus_10269_Transcript_1/16914 [organism=Suaeda fruticosa]	Locus_10269_Transcript_1/3_Confidence_0.333_Length_1692|m.16914		GO:0005622	GO_REF:nd	ND		C	proteasome subunit alpha type-1-a-like	NA	NA	taxon:0	20141010	B2G
B2G	Locus_10269_Transcript_1/16914 [organism=Suaeda fruticosa]	Locus_10269_Transcript_1/3_Confidence_0.333_Length_1692|m.16914		GO:0005575	GO_REF:nd	ND		C	proteasome subunit alpha type-1-a-like	NA	NA	taxon:0	20141010	B2G
B2G	Locus_10269_Transcript_1/16914 [organism=Suaeda fruticosa]	Locus_10269_Transcript_1/3_Confidence_0.333_Length_1692|m.16914		GO:0005886	GO_REF:nd	ND		C	proteasome subunit alpha type-1-a-like	NA	NA	taxon:0	20141010	B2G
B2G	Locus_10269_Transcript_1/16914 [organism=Suaeda fruticosa]	Locus_10269_Transcript_1/3_Confidence_0.333_Length_1692|m.16914		GO:0009056	GO_REF:nd	ND		P	proteasome subunit alpha type-1-a-like	NA	NA	taxon:0	20141010	B2G
B2G	Locus_10269_Transcript_1/16914 [organism=Suaeda fruticosa]	Locus_10269_Transcript_1/3_Confidence_0.333_Length_1692|m.16914		GO:0008150	GO_REF:nd	ND		P	proteasome subunit alpha type-1-a-like	NA	NA	taxon:0	20141010	B2G
B2G	Locus_10269_Transcript_1/16914 [organism=Suaeda fruticosa]	Locus_10269_Transcript_1/3_Confidence_0.333_Length_1692|m.16914		GO:0005634	GO_REF:nd	ND		C	proteasome subunit alpha type-1-a-like	NA	NA	taxon:0	20141010	B2G
B2G	Locus_10269_Transcript_1/16914 [organism=Suaeda fruticosa]	Locus_10269_Transcript_1/3_Confidence_0.333_Length_1692|m.16914		GO:0005829	GO_REF:nd	ND		C	proteasome subunit alpha type-1-a-like	NA	NA	taxon:0	20141010	B2G
B2G	Locus_10269_Transcript_1/16914 [organism=Suaeda fruticosa]	Locus_10269_Transcript_1/3_Confidence_0.333_Length_1692|m.16914		GO:0008233	GO_REF:nd	ND		F	proteasome subunit alpha type-1-a-like	NA	NA	taxon:0	20141010	B2G
B2G	Locus_10269_Transcript_2/16915 [organism=Suaeda fruticosa]	Locus_10269_Transcript_2/3_Confidence_0.667_Length_2589|m.16915		GO:0043234	GO_REF:nd	ND		C	proteasome subunit alpha type-1-b-like	NA	NA	taxon:0	20141010	B2G
B2G	Locus_10269_Transcript_2/16915 [organism=Suaeda fruticosa]	Locus_10269_Transcript_2/3_Confidence_0.667_Length_2589|m.16915		GO:0005622	GO_REF:nd	ND		C	proteasome subunit alpha type-1-b-like	NA	NA	taxon:0	20141010	B2G
B2G	Locus_10269_Transcript_2/16915 [organism=Suaeda fruticosa]	Locus_10269_Transcript_2/3_Confidence_0.667_Length_2589|m.16915		GO:0005575	GO_REF:nd	ND		C	proteasome subunit alpha type-1-b-like	NA	NA	taxon:0	20141010	B2G
B2G	Locus_10269_Transcript_2/16915 [organism=Suaeda fruticosa]	Locus_10269_Transcript_2/3_Confidence_0.667_Length_2589|m.16915		GO:0005886	GO_REF:nd	ND		C	proteasome subunit alpha type-1-b-like	NA	NA	taxon:0	20141010	B2G
B2G	Locus_10269_Transcript_2/16915 [organism=Suaeda fruticosa]	Locus_10269_Transcript_2/3_Confidence_0.667_Length_2589|m.16915		GO:0009056	GO_REF:nd	ND		P	proteasome subunit alpha type-1-b-like	NA	NA	taxon:0	20141010	B2G
B2G	Locus_10269_Transcript_2/16915 [organism=Suaeda fruticosa]	Locus_10269_Transcript_2/3_Confidence_0.667_Length_2589|m.16915		GO:0008150	GO_REF:nd	ND		P	proteasome subunit alpha type-1-b-like	NA	NA	taxon:0	20141010	B2G
B2G	Locus_10269_Transcript_2/16915 [organism=Suaeda fruticosa]	Locus_10269_Transcript_2/3_Confidence_0.667_Length_2589|m.16915		GO:0005634	GO_REF:nd	ND		C	proteasome subunit alpha type-1-b-like	NA	NA	taxon:0	20141010	B2G
B2G	Locus_10269_Transcript_2/16915 [organism=Suaeda fruticosa]	Locus_10269_Transcript_2/3_Confidence_0.667_Length_2589|m.16915		GO:0005829	GO_REF:nd	ND		C	proteasome subunit alpha type-1-b-like	NA	NA	taxon:0	20141010	B2G
B2G	Locus_10269_Transcript_2/16915 [organism=Suaeda fruticosa]	Locus_10269_Transcript_2/3_Confidence_0.667_Length_2589|m.16915		GO:0008233	GO_REF:nd	ND		F	proteasome subunit alpha type-1-b-like	NA	NA	taxon:0	20141010	B2G
B2G	Locus_102701_Transcript_1/83573 [organism=Suaeda fruticosa]	Locus_102701_Transcript_1/1_Confidence_1.000_Length_1149|m.83573		GO:0019899	GO_REF:nd	ND		F	importin-11-like isoform x1	NA	NA	taxon:0	20141010	B2G
B2G	Locus_102701_Transcript_1/83573 [organism=Suaeda fruticosa]	Locus_102701_Transcript_1/1_Confidence_1.000_Length_1149|m.83573		GO:0006810	GO_REF:nd	ND		P	importin-11-like isoform x1	NA	NA	taxon:0	20141010	B2G
B2G	Locus_102701_Transcript_1/83573 [organism=Suaeda fruticosa]	Locus_102701_Transcript_1/1_Confidence_1.000_Length_1149|m.83573		GO:0005634	GO_REF:nd	ND		C	importin-11-like isoform x1	NA	NA	taxon:0	20141010	B2G
B2G	Locus_102729_Transcript_2/83576 [organism=Suaeda fruticosa]	Locus_102729_Transcript_2/3_Confidence_0.667_Length_1262|m.83576		GO:0005840	GO_REF:nd	ND		C	28s ribosomal protein mitochondrial-like	NA	NA	taxon:0	20141010	B2G
B2G	Locus_102729_Transcript_2/83576 [organism=Suaeda fruticosa]	Locus_102729_Transcript_2/3_Confidence_0.667_Length_1262|m.83576		GO:0003735	GO_REF:nd	ND		F	28s ribosomal protein mitochondrial-like	NA	NA	taxon:0	20141010	B2G
B2G	Locus_102729_Transcript_2/83576 [organism=Suaeda fruticosa]	Locus_102729_Transcript_2/3_Confidence_0.667_Length_1262|m.83576		GO:0006412	GO_REF:nd	ND		P	28s ribosomal protein mitochondrial-like	NA	NA	taxon:0	20141010	B2G
B2G	Locus_102729_Transcript_3/83579 [organism=Suaeda fruticosa]	Locus_102729_Transcript_3/3_Confidence_0.667_Length_1721|m.83579		GO:0005840	GO_REF:nd	ND		C	28s ribosomal protein mitochondrial-like	NA	NA	taxon:0	20141010	B2G
B2G	Locus_102729_Transcript_3/83579 [organism=Suaeda fruticosa]	Locus_102729_Transcript_3/3_Confidence_0.667_Length_1721|m.83579		GO:0003735	GO_REF:nd	ND		F	28s ribosomal protein mitochondrial-like	NA	NA	taxon:0	20141010	B2G
B2G	Locus_102729_Transcript_3/83579 [organism=Suaeda fruticosa]	Locus_102729_Transcript_3/3_Confidence_0.667_Length_1721|m.83579		GO:0006412	GO_REF:nd	ND		P	28s ribosomal protein mitochondrial-like	NA	NA	taxon:0	20141010	B2G
B2G	Locus_102731_Transcript_1/83581 [organism=Suaeda fruticosa]	Locus_102731_Transcript_1/3_Confidence_0.438_Length_458|m.83581		GO:0043226	GO_REF:nd	ND		C	rna-directed dna polymerase (reverse transcriptase)-related family protein	NA	NA	taxon:0	20141010	B2G
B2G	Locus_102731_Transcript_1/83581 [organism=Suaeda fruticosa]	Locus_102731_Transcript_1/3_Confidence_0.438_Length_458|m.83581		GO:0005622	GO_REF:nd	ND		C	rna-directed dna polymerase (reverse transcriptase)-related family protein	NA	NA	taxon:0	20141010	B2G
B2G	Locus_102767_Transcript_1/83593 [organism=Suaeda fruticosa]	Locus_102767_Transcript_1/1_Confidence_1.000_Length_906|m.83593		GO:0006259	GO_REF:nd	ND		P	retrotransposon protein	NA	NA	taxon:0	20141010	B2G
B2G	Locus_102767_Transcript_1/83593 [organism=Suaeda fruticosa]	Locus_102767_Transcript_1/1_Confidence_1.000_Length_906|m.83593		GO:0003674	GO_REF:nd	ND		F	retrotransposon protein	NA	NA	taxon:0	20141010	B2G
B2G	Locus_102768_Transcript_1/83595 [organism=Suaeda fruticosa]	Locus_102768_Transcript_1/1_Confidence_1.000_Length_712|m.83595		GO:0005576	GO_REF:nd	ND		C	sal k partial	NA	NA	taxon:0	20141010	B2G
B2G	Locus_102768_Transcript_1/83595 [organism=Suaeda fruticosa]	Locus_102768_Transcript_1/1_Confidence_1.000_Length_712|m.83595		GO:0016798	GO_REF:nd	ND		F	sal k partial	NA	NA	taxon:0	20141010	B2G
B2G	Locus_102768_Transcript_1/83595 [organism=Suaeda fruticosa]	Locus_102768_Transcript_1/1_Confidence_1.000_Length_712|m.83595		GO:0005975	GO_REF:nd	ND		P	sal k partial	NA	NA	taxon:0	20141010	B2G
B2G	Locus_102782_Transcript_1/83597 [organism=Suaeda fruticosa]	Locus_102782_Transcript_1/1_Confidence_1.000_Length_1344|m.83597		GO:0016301	GO_REF:nd	ND		F	leucine-rich repeat extensin-like protein 4-like	NA	NA	taxon:0	20141010	B2G
B2G	Locus_102782_Transcript_1/83597 [organism=Suaeda fruticosa]	Locus_102782_Transcript_1/1_Confidence_1.000_Length_1344|m.83597		GO:0016491	GO_REF:nd	ND		F	leucine-rich repeat extensin-like protein 4-like	NA	NA	taxon:0	20141010	B2G
B2G	Locus_102782_Transcript_1/83597 [organism=Suaeda fruticosa]	Locus_102782_Transcript_1/1_Confidence_1.000_Length_1344|m.83597		GO:0008150	GO_REF:nd	ND		P	leucine-rich repeat extensin-like protein 4-like	NA	NA	taxon:0	20141010	B2G
B2G	Locus_102804_Transcript_1/83601 [organism=Suaeda fruticosa]	Locus_102804_Transcript_1/1_Confidence_1.000_Length_1897|m.83601		GO:0043167	GO_REF:nd	ND		F	legumin type b-like	NA	NA	taxon:0	20141010	B2G
B2G	Locus_102804_Transcript_1/83601 [organism=Suaeda fruticosa]	Locus_102804_Transcript_1/1_Confidence_1.000_Length_1897|m.83601		GO:0005829	GO_REF:nd	ND		C	legumin type b-like	NA	NA	taxon:0	20141010	B2G
B2G	Locus_102804_Transcript_1/83601 [organism=Suaeda fruticosa]	Locus_102804_Transcript_1/1_Confidence_1.000_Length_1897|m.83601		GO:0005575	GO_REF:nd	ND		C	legumin type b-like	NA	NA	taxon:0	20141010	B2G
B2G	Locus_102804_Transcript_1/83601 [organism=Suaeda fruticosa]	Locus_102804_Transcript_1/1_Confidence_1.000_Length_1897|m.83601		GO:0005794	GO_REF:nd	ND		C	legumin type b-like	NA	NA	taxon:0	20141010	B2G
B2G	Locus_102804_Transcript_1/83601 [organism=Suaeda fruticosa]	Locus_102804_Transcript_1/1_Confidence_1.000_Length_1897|m.83601		GO:0003674	GO_REF:nd	ND		F	legumin type b-like	NA	NA	taxon:0	20141010	B2G
B2G	Locus_102843_Transcript_3/83614 [organism=Suaeda fruticosa]	Locus_102843_Transcript_3/5_Confidence_0.692_Length_3888|m.83614		GO:0005634	GO_REF:nd	ND		C	at-rich interactive domain-containing protein 4-like	NA	NA	taxon:0	20141010	B2G
B2G	Locus_102843_Transcript_3/83614 [organism=Suaeda fruticosa]	Locus_102843_Transcript_3/5_Confidence_0.692_Length_3888|m.83614		GO:0003677	GO_REF:nd	ND		F	at-rich interactive domain-containing protein 4-like	NA	NA	taxon:0	20141010	B2G
B2G	Locus_102843_Transcript_3/83614 [organism=Suaeda fruticosa]	Locus_102843_Transcript_3/5_Confidence_0.692_Length_3888|m.83614		GO:0043167	GO_REF:nd	ND		F	at-rich interactive domain-containing protein 4-like	NA	NA	taxon:0	20141010	B2G
B2G	Locus_102852_Transcript_2/83621 [organism=Suaeda fruticosa]	Locus_102852_Transcript_2/3_Confidence_0.538_Length_683|m.83621		GO:0016757	GO_REF:nd	ND		F	cellulose synthase-like protein d3-like	NA	NA	taxon:0	20141010	B2G
B2G	Locus_102852_Transcript_2/83621 [organism=Suaeda fruticosa]	Locus_102852_Transcript_2/3_Confidence_0.538_Length_683|m.83621		GO:0009058	GO_REF:nd	ND		P	cellulose synthase-like protein d3-like	NA	NA	taxon:0	20141010	B2G
B2G	Locus_102852_Transcript_2/83621 [organism=Suaeda fruticosa]	Locus_102852_Transcript_2/3_Confidence_0.538_Length_683|m.83621		GO:0005975	GO_REF:nd	ND		P	cellulose synthase-like protein d3-like	NA	NA	taxon:0	20141010	B2G
B2G	Locus_102852_Transcript_2/83621 [organism=Suaeda fruticosa]	Locus_102852_Transcript_2/3_Confidence_0.538_Length_683|m.83621		GO:0005575	GO_REF:nd	ND		C	cellulose synthase-like protein d3-like	NA	NA	taxon:0	20141010	B2G
B2G	Locus_102843_Transcript_2/83612 [organism=Suaeda fruticosa]	Locus_102843_Transcript_2/5_Confidence_0.692_Length_3801|m.83612		GO:0043167	GO_REF:nd	ND		F	at-rich interactive domain-containing protein 4-like	NA	NA	taxon:0	20141010	B2G
B2G	Locus_102843_Transcript_2/83612 [organism=Suaeda fruticosa]	Locus_102843_Transcript_2/5_Confidence_0.692_Length_3801|m.83612		GO:0005622	GO_REF:nd	ND		C	at-rich interactive domain-containing protein 4-like	NA	NA	taxon:0	20141010	B2G
B2G	Locus_102871_Transcript_1/83625 [organism=Suaeda fruticosa]	Locus_102871_Transcript_1/2_Confidence_0.750_Length_1803|m.83625		GO:0016798	GO_REF:nd	ND		F	glucan endo- -beta-glucosidase 13-like	NA	NA	taxon:0	20141010	B2G
B2G	Locus_102871_Transcript_1/83625 [organism=Suaeda fruticosa]	Locus_102871_Transcript_1/2_Confidence_0.750_Length_1803|m.83625		GO:0005975	GO_REF:nd	ND		P	glucan endo- -beta-glucosidase 13-like	NA	NA	taxon:0	20141010	B2G
B2G	Locus_102871_Transcript_1/83625 [organism=Suaeda fruticosa]	Locus_102871_Transcript_1/2_Confidence_0.750_Length_1803|m.83625		GO:0005618	GO_REF:nd	ND		C	glucan endo- -beta-glucosidase 13-like	NA	NA	taxon:0	20141010	B2G
B2G	Locus_102871_Transcript_1/83625 [organism=Suaeda fruticosa]	Locus_102871_Transcript_1/2_Confidence_0.750_Length_1803|m.83625		GO:0005886	GO_REF:nd	ND		C	glucan endo- -beta-glucosidase 13-like	NA	NA	taxon:0	20141010	B2G
B2G	Locus_102885_Transcript_1/83629 [organism=Suaeda fruticosa]	Locus_102885_Transcript_1/1_Confidence_1.000_Length_379|m.83629		GO:0016798	GO_REF:nd	ND		F	glucan endo- -beta-glucosidase 14-like	NA	NA	taxon:0	20141010	B2G
B2G	Locus_102885_Transcript_1/83629 [organism=Suaeda fruticosa]	Locus_102885_Transcript_1/1_Confidence_1.000_Length_379|m.83629		GO:0005975	GO_REF:nd	ND		P	glucan endo- -beta-glucosidase 14-like	NA	NA	taxon:0	20141010	B2G
B2G	Locus_103014_Transcript_1/83654 [organism=Suaeda fruticosa]	Locus_103014_Transcript_1/1_Confidence_1.000_Length_863|m.83654		GO:0005618	GO_REF:nd	ND		C	ribulose bisphosphate carboxylase oxygenase chloroplast expressed	NA	NA	taxon:0	20141010	B2G
B2G	Locus_103014_Transcript_1/83654 [organism=Suaeda fruticosa]	Locus_103014_Transcript_1/1_Confidence_1.000_Length_863|m.83654		GO:0008150	GO_REF:nd	ND		P	ribulose bisphosphate carboxylase oxygenase chloroplast expressed	NA	NA	taxon:0	20141010	B2G
B2G	Locus_103014_Transcript_1/83654 [organism=Suaeda fruticosa]	Locus_103014_Transcript_1/1_Confidence_1.000_Length_863|m.83654		GO:0030234	GO_REF:nd	ND		F	ribulose bisphosphate carboxylase oxygenase chloroplast expressed	NA	NA	taxon:0	20141010	B2G
B2G	Locus_103014_Transcript_1/83654 [organism=Suaeda fruticosa]	Locus_103014_Transcript_1/1_Confidence_1.000_Length_863|m.83654		GO:0043167	GO_REF:nd	ND		F	ribulose bisphosphate carboxylase oxygenase chloroplast expressed	NA	NA	taxon:0	20141010	B2G
B2G	Locus_103014_Transcript_1/83654 [organism=Suaeda fruticosa]	Locus_103014_Transcript_1/1_Confidence_1.000_Length_863|m.83654		GO:0006950	GO_REF:nd	ND		P	ribulose bisphosphate carboxylase oxygenase chloroplast expressed	NA	NA	taxon:0	20141010	B2G
B2G	Locus_103014_Transcript_1/83654 [organism=Suaeda fruticosa]	Locus_103014_Transcript_1/1_Confidence_1.000_Length_863|m.83654		GO:0009536	GO_REF:nd	ND		C	ribulose bisphosphate carboxylase oxygenase chloroplast expressed	NA	NA	taxon:0	20141010	B2G
B2G	Locus_103014_Transcript_1/83654 [organism=Suaeda fruticosa]	Locus_103014_Transcript_1/1_Confidence_1.000_Length_863|m.83654		GO:0001071	GO_REF:nd	ND		F	ribulose bisphosphate carboxylase oxygenase chloroplast expressed	NA	NA	taxon:0	20141010	B2G
B2G	Locus_103014_Transcript_1/83654 [organism=Suaeda fruticosa]	Locus_103014_Transcript_1/1_Confidence_1.000_Length_863|m.83654		GO:0009579	GO_REF:nd	ND		C	ribulose bisphosphate carboxylase oxygenase chloroplast expressed	NA	NA	taxon:0	20141010	B2G
B2G	Locus_103014_Transcript_1/83654 [organism=Suaeda fruticosa]	Locus_103014_Transcript_1/1_Confidence_1.000_Length_863|m.83654		GO:0048856	GO_REF:nd	ND		P	ribulose bisphosphate carboxylase oxygenase chloroplast expressed	NA	NA	taxon:0	20141010	B2G
B2G	Locus_103014_Transcript_1/83654 [organism=Suaeda fruticosa]	Locus_103014_Transcript_1/1_Confidence_1.000_Length_863|m.83654		GO:0007568	GO_REF:nd	ND		P	ribulose bisphosphate carboxylase oxygenase chloroplast expressed	NA	NA	taxon:0	20141010	B2G
B2G	Locus_103014_Transcript_1/83654 [organism=Suaeda fruticosa]	Locus_103014_Transcript_1/1_Confidence_1.000_Length_863|m.83654		GO:0005634	GO_REF:nd	ND		C	ribulose bisphosphate carboxylase oxygenase chloroplast expressed	NA	NA	taxon:0	20141010	B2G
B2G	Locus_103014_Transcript_1/83654 [organism=Suaeda fruticosa]	Locus_103014_Transcript_1/1_Confidence_1.000_Length_863|m.83654		GO:0005576	GO_REF:nd	ND		C	ribulose bisphosphate carboxylase oxygenase chloroplast expressed	NA	NA	taxon:0	20141010	B2G
B2G	Locus_10301_Transcript_4/16953 [organism=Suaeda fruticosa]	Locus_10301_Transcript_4/5_Confidence_0.286_Length_1174|m.16953		GO:0016779	GO_REF:nd	ND		F	retroelement pol polyprotein	NA	NA	taxon:0	20141010	B2G
B2G	Locus_10301_Transcript_4/16953 [organism=Suaeda fruticosa]	Locus_10301_Transcript_4/5_Confidence_0.286_Length_1174|m.16953		GO:0009058	GO_REF:nd	ND		P	retroelement pol polyprotein	NA	NA	taxon:0	20141010	B2G
B2G	Locus_10301_Transcript_4/16953 [organism=Suaeda fruticosa]	Locus_10301_Transcript_4/5_Confidence_0.286_Length_1174|m.16953		GO:0006259	GO_REF:nd	ND		P	retroelement pol polyprotein	NA	NA	taxon:0	20141010	B2G
B2G	Locus_10301_Transcript_4/16953 [organism=Suaeda fruticosa]	Locus_10301_Transcript_4/5_Confidence_0.286_Length_1174|m.16953		GO:0003723	GO_REF:nd	ND		F	retroelement pol polyprotein	NA	NA	taxon:0	20141010	B2G
B2G	Locus_10301_Transcript_4/16953 [organism=Suaeda fruticosa]	Locus_10301_Transcript_4/5_Confidence_0.286_Length_1174|m.16953		GO:0043167	GO_REF:nd	ND		F	retroelement pol polyprotein	NA	NA	taxon:0	20141010	B2G
B2G	Locus_103021_Transcript_1/83655 [organism=Suaeda fruticosa]	Locus_103021_Transcript_1/3_Confidence_0.250_Length_342|m.83655		GO:0004518	GO_REF:nd	ND		F	protein nynrin- partial	NA	NA	taxon:0	20141010	B2G
B2G	Locus_103021_Transcript_1/83655 [organism=Suaeda fruticosa]	Locus_103021_Transcript_1/3_Confidence_0.250_Length_342|m.83655		GO:0016779	GO_REF:nd	ND		F	protein nynrin- partial	NA	NA	taxon:0	20141010	B2G
B2G	Locus_103021_Transcript_1/83655 [organism=Suaeda fruticosa]	Locus_103021_Transcript_1/3_Confidence_0.250_Length_342|m.83655		GO:0009058	GO_REF:nd	ND		P	protein nynrin- partial	NA	NA	taxon:0	20141010	B2G
B2G	Locus_103021_Transcript_1/83655 [organism=Suaeda fruticosa]	Locus_103021_Transcript_1/3_Confidence_0.250_Length_342|m.83655		GO:0006259	GO_REF:nd	ND		P	protein nynrin- partial	NA	NA	taxon:0	20141010	B2G
B2G	Locus_103021_Transcript_1/83655 [organism=Suaeda fruticosa]	Locus_103021_Transcript_1/3_Confidence_0.250_Length_342|m.83655		GO:0003723	GO_REF:nd	ND		F	protein nynrin- partial	NA	NA	taxon:0	20141010	B2G
B2G	Locus_103021_Transcript_1/83655 [organism=Suaeda fruticosa]	Locus_103021_Transcript_1/3_Confidence_0.250_Length_342|m.83655		GO:0008233	GO_REF:nd	ND		F	protein nynrin- partial	NA	NA	taxon:0	20141010	B2G
B2G	Locus_103021_Transcript_1/83655 [organism=Suaeda fruticosa]	Locus_103021_Transcript_1/3_Confidence_0.250_Length_342|m.83655		GO:0034641	GO_REF:nd	ND		P	protein nynrin- partial	NA	NA	taxon:0	20141010	B2G
B2G	Locus_103021_Transcript_1/83655 [organism=Suaeda fruticosa]	Locus_103021_Transcript_1/3_Confidence_0.250_Length_342|m.83655		GO:0008150	GO_REF:nd	ND		P	protein nynrin- partial	NA	NA	taxon:0	20141010	B2G
B2G	Locus_103021_Transcript_3/83656 [organism=Suaeda fruticosa]	Locus_103021_Transcript_3/3_Confidence_0.750_Length_322|m.83656		GO:0006259	GO_REF:nd	ND		P	protein nynrin- partial	NA	NA	taxon:0	20141010	B2G
B2G	Locus_103021_Transcript_3/83656 [organism=Suaeda fruticosa]	Locus_103021_Transcript_3/3_Confidence_0.750_Length_322|m.83656		GO:0003674	GO_REF:nd	ND		F	protein nynrin- partial	NA	NA	taxon:0	20141010	B2G
B2G	Locus_10289_Transcript_3/16943 [organism=Suaeda fruticosa]	Locus_10289_Transcript_3/7_Confidence_0.667_Length_3261|m.16943		GO:0005886	GO_REF:nd	ND		C	sugar transport protein 14-like	NA	NA	taxon:0	20141010	B2G
B2G	Locus_10289_Transcript_3/16943 [organism=Suaeda fruticosa]	Locus_10289_Transcript_3/7_Confidence_0.667_Length_3261|m.16943		GO:0006810	GO_REF:nd	ND		P	sugar transport protein 14-like	NA	NA	taxon:0	20141010	B2G
B2G	Locus_10289_Transcript_3/16943 [organism=Suaeda fruticosa]	Locus_10289_Transcript_3/7_Confidence_0.667_Length_3261|m.16943		GO:0022857	GO_REF:nd	ND		F	sugar transport protein 14-like	NA	NA	taxon:0	20141010	B2G
B2G	Locus_10289_Transcript_3/16943 [organism=Suaeda fruticosa]	Locus_10289_Transcript_3/7_Confidence_0.667_Length_3261|m.16943		GO:0055085	GO_REF:nd	ND		P	sugar transport protein 14-like	NA	NA	taxon:0	20141010	B2G
B2G	Locus_10289_Transcript_3/16943 [organism=Suaeda fruticosa]	Locus_10289_Transcript_3/7_Confidence_0.667_Length_3261|m.16943		GO:0016491	GO_REF:nd	ND		F	sugar transport protein 14-like	NA	NA	taxon:0	20141010	B2G
B2G	Locus_10289_Transcript_3/16943 [organism=Suaeda fruticosa]	Locus_10289_Transcript_3/7_Confidence_0.667_Length_3261|m.16943		GO:0005575	GO_REF:nd	ND		C	sugar transport protein 14-like	NA	NA	taxon:0	20141010	B2G
B2G	Locus_10289_Transcript_3/16943 [organism=Suaeda fruticosa]	Locus_10289_Transcript_3/7_Confidence_0.667_Length_3261|m.16943		GO:0008150	GO_REF:nd	ND		P	sugar transport protein 14-like	NA	NA	taxon:0	20141010	B2G
B2G	Locus_10289_Transcript_3/16944 [organism=Suaeda fruticosa]	Locus_10289_Transcript_3/7_Confidence_0.667_Length_3261|m.16944		GO:0004386	GO_REF:nd	ND		F	sugar transport protein 14-like	NA	NA	taxon:0	20141010	B2G
B2G	Locus_10289_Transcript_3/16944 [organism=Suaeda fruticosa]	Locus_10289_Transcript_3/7_Confidence_0.667_Length_3261|m.16944		GO:0005886	GO_REF:nd	ND		C	sugar transport protein 14-like	NA	NA	taxon:0	20141010	B2G
B2G	Locus_10289_Transcript_3/16944 [organism=Suaeda fruticosa]	Locus_10289_Transcript_3/7_Confidence_0.667_Length_3261|m.16944		GO:0006810	GO_REF:nd	ND		P	sugar transport protein 14-like	NA	NA	taxon:0	20141010	B2G
B2G	Locus_10289_Transcript_3/16944 [organism=Suaeda fruticosa]	Locus_10289_Transcript_3/7_Confidence_0.667_Length_3261|m.16944		GO:0022857	GO_REF:nd	ND		F	sugar transport protein 14-like	NA	NA	taxon:0	20141010	B2G
B2G	Locus_10289_Transcript_3/16944 [organism=Suaeda fruticosa]	Locus_10289_Transcript_3/7_Confidence_0.667_Length_3261|m.16944		GO:0055085	GO_REF:nd	ND		P	sugar transport protein 14-like	NA	NA	taxon:0	20141010	B2G
B2G	Locus_10289_Transcript_3/16944 [organism=Suaeda fruticosa]	Locus_10289_Transcript_3/7_Confidence_0.667_Length_3261|m.16944		GO:0043167	GO_REF:nd	ND		F	sugar transport protein 14-like	NA	NA	taxon:0	20141010	B2G
B2G	Locus_10289_Transcript_3/16944 [organism=Suaeda fruticosa]	Locus_10289_Transcript_3/7_Confidence_0.667_Length_3261|m.16944		GO:0005575	GO_REF:nd	ND		C	sugar transport protein 14-like	NA	NA	taxon:0	20141010	B2G
B2G	Locus_10289_Transcript_3/16944 [organism=Suaeda fruticosa]	Locus_10289_Transcript_3/7_Confidence_0.667_Length_3261|m.16944		GO:0008150	GO_REF:nd	ND		P	sugar transport protein 14-like	NA	NA	taxon:0	20141010	B2G
B2G	Locus_10289_Transcript_3/16942 [organism=Suaeda fruticosa]	Locus_10289_Transcript_3/7_Confidence_0.667_Length_3261|m.16942		GO:0005886	GO_REF:nd	ND		C	sugar transport protein 14-like	NA	NA	taxon:0	20141010	B2G
B2G	Locus_10289_Transcript_3/16942 [organism=Suaeda fruticosa]	Locus_10289_Transcript_3/7_Confidence_0.667_Length_3261|m.16942		GO:0006810	GO_REF:nd	ND		P	sugar transport protein 14-like	NA	NA	taxon:0	20141010	B2G
B2G	Locus_10289_Transcript_3/16942 [organism=Suaeda fruticosa]	Locus_10289_Transcript_3/7_Confidence_0.667_Length_3261|m.16942		GO:0022857	GO_REF:nd	ND		F	sugar transport protein 14-like	NA	NA	taxon:0	20141010	B2G
B2G	Locus_10289_Transcript_3/16942 [organism=Suaeda fruticosa]	Locus_10289_Transcript_3/7_Confidence_0.667_Length_3261|m.16942		GO:0055085	GO_REF:nd	ND		P	sugar transport protein 14-like	NA	NA	taxon:0	20141010	B2G
B2G	Locus_10289_Transcript_3/16942 [organism=Suaeda fruticosa]	Locus_10289_Transcript_3/7_Confidence_0.667_Length_3261|m.16942		GO:0016491	GO_REF:nd	ND		F	sugar transport protein 14-like	NA	NA	taxon:0	20141010	B2G
B2G	Locus_10289_Transcript_3/16942 [organism=Suaeda fruticosa]	Locus_10289_Transcript_3/7_Confidence_0.667_Length_3261|m.16942		GO:0005575	GO_REF:nd	ND		C	sugar transport protein 14-like	NA	NA	taxon:0	20141010	B2G
B2G	Locus_10289_Transcript_3/16942 [organism=Suaeda fruticosa]	Locus_10289_Transcript_3/7_Confidence_0.667_Length_3261|m.16942		GO:0008150	GO_REF:nd	ND		P	sugar transport protein 14-like	NA	NA	taxon:0	20141010	B2G
B2G	Locus_10289_Transcript_4/16946 [organism=Suaeda fruticosa]	Locus_10289_Transcript_4/7_Confidence_0.667_Length_3154|m.16946		GO:0004386	GO_REF:nd	ND		F	sugar transport protein 14-like	NA	NA	taxon:0	20141010	B2G
B2G	Locus_10289_Transcript_4/16946 [organism=Suaeda fruticosa]	Locus_10289_Transcript_4/7_Confidence_0.667_Length_3154|m.16946		GO:0005886	GO_REF:nd	ND		C	sugar transport protein 14-like	NA	NA	taxon:0	20141010	B2G
B2G	Locus_10289_Transcript_4/16946 [organism=Suaeda fruticosa]	Locus_10289_Transcript_4/7_Confidence_0.667_Length_3154|m.16946		GO:0006810	GO_REF:nd	ND		P	sugar transport protein 14-like	NA	NA	taxon:0	20141010	B2G
B2G	Locus_10289_Transcript_4/16946 [organism=Suaeda fruticosa]	Locus_10289_Transcript_4/7_Confidence_0.667_Length_3154|m.16946		GO:0022857	GO_REF:nd	ND		F	sugar transport protein 14-like	NA	NA	taxon:0	20141010	B2G
B2G	Locus_10289_Transcript_4/16946 [organism=Suaeda fruticosa]	Locus_10289_Transcript_4/7_Confidence_0.667_Length_3154|m.16946		GO:0055085	GO_REF:nd	ND		P	sugar transport protein 14-like	NA	NA	taxon:0	20141010	B2G
B2G	Locus_10289_Transcript_4/16946 [organism=Suaeda fruticosa]	Locus_10289_Transcript_4/7_Confidence_0.667_Length_3154|m.16946		GO:0043167	GO_REF:nd	ND		F	sugar transport protein 14-like	NA	NA	taxon:0	20141010	B2G
B2G	Locus_10289_Transcript_4/16946 [organism=Suaeda fruticosa]	Locus_10289_Transcript_4/7_Confidence_0.667_Length_3154|m.16946		GO:0005575	GO_REF:nd	ND		C	sugar transport protein 14-like	NA	NA	taxon:0	20141010	B2G
B2G	Locus_10289_Transcript_4/16946 [organism=Suaeda fruticosa]	Locus_10289_Transcript_4/7_Confidence_0.667_Length_3154|m.16946		GO:0008150	GO_REF:nd	ND		P	sugar transport protein 14-like	NA	NA	taxon:0	20141010	B2G
B2G	Locus_10289_Transcript_4/16945 [organism=Suaeda fruticosa]	Locus_10289_Transcript_4/7_Confidence_0.667_Length_3154|m.16945		GO:0005886	GO_REF:nd	ND		C	sugar transport protein 14-like	NA	NA	taxon:0	20141010	B2G
B2G	Locus_10289_Transcript_4/16945 [organism=Suaeda fruticosa]	Locus_10289_Transcript_4/7_Confidence_0.667_Length_3154|m.16945		GO:0006810	GO_REF:nd	ND		P	sugar transport protein 14-like	NA	NA	taxon:0	20141010	B2G
B2G	Locus_10289_Transcript_4/16945 [organism=Suaeda fruticosa]	Locus_10289_Transcript_4/7_Confidence_0.667_Length_3154|m.16945		GO:0022857	GO_REF:nd	ND		F	sugar transport protein 14-like	NA	NA	taxon:0	20141010	B2G
B2G	Locus_10289_Transcript_4/16945 [organism=Suaeda fruticosa]	Locus_10289_Transcript_4/7_Confidence_0.667_Length_3154|m.16945		GO:0055085	GO_REF:nd	ND		P	sugar transport protein 14-like	NA	NA	taxon:0	20141010	B2G
B2G	Locus_10289_Transcript_4/16945 [organism=Suaeda fruticosa]	Locus_10289_Transcript_4/7_Confidence_0.667_Length_3154|m.16945		GO:0016491	GO_REF:nd	ND		F	sugar transport protein 14-like	NA	NA	taxon:0	20141010	B2G
B2G	Locus_10289_Transcript_4/16945 [organism=Suaeda fruticosa]	Locus_10289_Transcript_4/7_Confidence_0.667_Length_3154|m.16945		GO:0005575	GO_REF:nd	ND		C	sugar transport protein 14-like	NA	NA	taxon:0	20141010	B2G
B2G	Locus_10289_Transcript_4/16945 [organism=Suaeda fruticosa]	Locus_10289_Transcript_4/7_Confidence_0.667_Length_3154|m.16945		GO:0008150	GO_REF:nd	ND		P	sugar transport protein 14-like	NA	NA	taxon:0	20141010	B2G
B2G	Locus_10289_Transcript_6/16948 [organism=Suaeda fruticosa]	Locus_10289_Transcript_6/7_Confidence_0.667_Length_2081|m.16948		GO:0004386	GO_REF:nd	ND		F	sugar transport protein 14-like	NA	NA	taxon:0	20141010	B2G
B2G	Locus_10289_Transcript_6/16948 [organism=Suaeda fruticosa]	Locus_10289_Transcript_6/7_Confidence_0.667_Length_2081|m.16948		GO:0005886	GO_REF:nd	ND		C	sugar transport protein 14-like	NA	NA	taxon:0	20141010	B2G
B2G	Locus_10289_Transcript_6/16948 [organism=Suaeda fruticosa]	Locus_10289_Transcript_6/7_Confidence_0.667_Length_2081|m.16948		GO:0006810	GO_REF:nd	ND		P	sugar transport protein 14-like	NA	NA	taxon:0	20141010	B2G
B2G	Locus_10289_Transcript_6/16948 [organism=Suaeda fruticosa]	Locus_10289_Transcript_6/7_Confidence_0.667_Length_2081|m.16948		GO:0022857	GO_REF:nd	ND		F	sugar transport protein 14-like	NA	NA	taxon:0	20141010	B2G
B2G	Locus_10289_Transcript_6/16948 [organism=Suaeda fruticosa]	Locus_10289_Transcript_6/7_Confidence_0.667_Length_2081|m.16948		GO:0055085	GO_REF:nd	ND		P	sugar transport protein 14-like	NA	NA	taxon:0	20141010	B2G
B2G	Locus_10289_Transcript_6/16948 [organism=Suaeda fruticosa]	Locus_10289_Transcript_6/7_Confidence_0.667_Length_2081|m.16948		GO:0043167	GO_REF:nd	ND		F	sugar transport protein 14-like	NA	NA	taxon:0	20141010	B2G
B2G	Locus_10289_Transcript_6/16948 [organism=Suaeda fruticosa]	Locus_10289_Transcript_6/7_Confidence_0.667_Length_2081|m.16948		GO:0005575	GO_REF:nd	ND		C	sugar transport protein 14-like	NA	NA	taxon:0	20141010	B2G
B2G	Locus_10289_Transcript_6/16948 [organism=Suaeda fruticosa]	Locus_10289_Transcript_6/7_Confidence_0.667_Length_2081|m.16948		GO:0008150	GO_REF:nd	ND		P	sugar transport protein 14-like	NA	NA	taxon:0	20141010	B2G
B2G	Locus_10289_Transcript_6/16947 [organism=Suaeda fruticosa]	Locus_10289_Transcript_6/7_Confidence_0.667_Length_2081|m.16947		GO:0005886	GO_REF:nd	ND		C	sugar transport protein 14-like	NA	NA	taxon:0	20141010	B2G
B2G	Locus_10289_Transcript_6/16947 [organism=Suaeda fruticosa]	Locus_10289_Transcript_6/7_Confidence_0.667_Length_2081|m.16947		GO:0006810	GO_REF:nd	ND		P	sugar transport protein 14-like	NA	NA	taxon:0	20141010	B2G
B2G	Locus_10289_Transcript_6/16947 [organism=Suaeda fruticosa]	Locus_10289_Transcript_6/7_Confidence_0.667_Length_2081|m.16947		GO:0022857	GO_REF:nd	ND		F	sugar transport protein 14-like	NA	NA	taxon:0	20141010	B2G
B2G	Locus_10289_Transcript_6/16947 [organism=Suaeda fruticosa]	Locus_10289_Transcript_6/7_Confidence_0.667_Length_2081|m.16947		GO:0055085	GO_REF:nd	ND		P	sugar transport protein 14-like	NA	NA	taxon:0	20141010	B2G
B2G	Locus_10289_Transcript_6/16947 [organism=Suaeda fruticosa]	Locus_10289_Transcript_6/7_Confidence_0.667_Length_2081|m.16947		GO:0016491	GO_REF:nd	ND		F	sugar transport protein 14-like	NA	NA	taxon:0	20141010	B2G
B2G	Locus_10289_Transcript_6/16947 [organism=Suaeda fruticosa]	Locus_10289_Transcript_6/7_Confidence_0.667_Length_2081|m.16947		GO:0005575	GO_REF:nd	ND		C	sugar transport protein 14-like	NA	NA	taxon:0	20141010	B2G
B2G	Locus_10289_Transcript_6/16947 [organism=Suaeda fruticosa]	Locus_10289_Transcript_6/7_Confidence_0.667_Length_2081|m.16947		GO:0008150	GO_REF:nd	ND		P	sugar transport protein 14-like	NA	NA	taxon:0	20141010	B2G
B2G	Locus_102918_Transcript_1/83637 [organism=Suaeda fruticosa]	Locus_102918_Transcript_1/1_Confidence_1.000_Length_511|m.83637		GO:0005840	GO_REF:nd	ND		C	60s ribosomal protein l33-	NA	NA	taxon:0	20141010	B2G
B2G	Locus_102918_Transcript_1/83637 [organism=Suaeda fruticosa]	Locus_102918_Transcript_1/1_Confidence_1.000_Length_511|m.83637		GO:0003735	GO_REF:nd	ND		F	60s ribosomal protein l33-	NA	NA	taxon:0	20141010	B2G
B2G	Locus_102918_Transcript_1/83637 [organism=Suaeda fruticosa]	Locus_102918_Transcript_1/1_Confidence_1.000_Length_511|m.83637		GO:0006412	GO_REF:nd	ND		P	60s ribosomal protein l33-	NA	NA	taxon:0	20141010	B2G
B2G	Locus_102938_Transcript_1/83639 [organism=Suaeda fruticosa]	Locus_102938_Transcript_1/2_Confidence_0.750_Length_871|m.83639		GO:0034641	GO_REF:nd	ND		P	ethylene-responsive transcription factor 12-like	NA	NA	taxon:0	20141010	B2G
B2G	Locus_102938_Transcript_1/83639 [organism=Suaeda fruticosa]	Locus_102938_Transcript_1/2_Confidence_0.750_Length_871|m.83639		GO:0009058	GO_REF:nd	ND		P	ethylene-responsive transcription factor 12-like	NA	NA	taxon:0	20141010	B2G
B2G	Locus_102938_Transcript_1/83639 [organism=Suaeda fruticosa]	Locus_102938_Transcript_1/2_Confidence_0.750_Length_871|m.83639		GO:0001071	GO_REF:nd	ND		F	ethylene-responsive transcription factor 12-like	NA	NA	taxon:0	20141010	B2G
B2G	Locus_102938_Transcript_1/83639 [organism=Suaeda fruticosa]	Locus_102938_Transcript_1/2_Confidence_0.750_Length_871|m.83639		GO:0003677	GO_REF:nd	ND		F	ethylene-responsive transcription factor 12-like	NA	NA	taxon:0	20141010	B2G
B2G	Locus_102938_Transcript_1/83639 [organism=Suaeda fruticosa]	Locus_102938_Transcript_1/2_Confidence_0.750_Length_871|m.83639		GO:0005634	GO_REF:nd	ND		C	ethylene-responsive transcription factor 12-like	NA	NA	taxon:0	20141010	B2G
B2G	Locus_102960_Transcript_1/83641 [organism=Suaeda fruticosa]	Locus_102960_Transcript_1/3_Confidence_0.571_Length_535|m.83641		GO:0016791	GO_REF:nd	ND		F	dual specificity protein phosphatase 12-like	NA	NA	taxon:0	20141010	B2G
B2G	Locus_102960_Transcript_1/83641 [organism=Suaeda fruticosa]	Locus_102960_Transcript_1/3_Confidence_0.571_Length_535|m.83641		GO:0006464	GO_REF:nd	ND		P	dual specificity protein phosphatase 12-like	NA	NA	taxon:0	20141010	B2G
B2G	Locus_102960_Transcript_2/83643 [organism=Suaeda fruticosa]	Locus_102960_Transcript_2/3_Confidence_0.714_Length_1241|m.83643		GO:0016791	GO_REF:nd	ND		F	dual specificity protein phosphatase 12-like	NA	NA	taxon:0	20141010	B2G
B2G	Locus_102960_Transcript_2/83643 [organism=Suaeda fruticosa]	Locus_102960_Transcript_2/3_Confidence_0.714_Length_1241|m.83643		GO:0006464	GO_REF:nd	ND		P	dual specificity protein phosphatase 12-like	NA	NA	taxon:0	20141010	B2G
B2G	Locus_102960_Transcript_2/83642 [organism=Suaeda fruticosa]	Locus_102960_Transcript_2/3_Confidence_0.714_Length_1241|m.83642		GO:0016791	GO_REF:nd	ND		F	dual specificity protein phosphatase 12-like	NA	NA	taxon:0	20141010	B2G
B2G	Locus_102960_Transcript_2/83642 [organism=Suaeda fruticosa]	Locus_102960_Transcript_2/3_Confidence_0.714_Length_1241|m.83642		GO:0006464	GO_REF:nd	ND		P	dual specificity protein phosphatase 12-like	NA	NA	taxon:0	20141010	B2G
B2G	Locus_102960_Transcript_3/83644 [organism=Suaeda fruticosa]	Locus_102960_Transcript_3/3_Confidence_0.714_Length_1182|m.83644		GO:0016791	GO_REF:nd	ND		F	dual specificity protein phosphatase 12-like	NA	NA	taxon:0	20141010	B2G
B2G	Locus_102960_Transcript_3/83644 [organism=Suaeda fruticosa]	Locus_102960_Transcript_3/3_Confidence_0.714_Length_1182|m.83644		GO:0006464	GO_REF:nd	ND		P	dual specificity protein phosphatase 12-like	NA	NA	taxon:0	20141010	B2G
B2G	Locus_102973_Transcript_1/83645 [organism=Suaeda fruticosa]	Locus_102973_Transcript_1/1_Confidence_1.000_Length_493|m.83645		GO:0005575	GO_REF:nd	ND		C	probable pectate lyase 8	NA	NA	taxon:0	20141010	B2G
B2G	Locus_102973_Transcript_1/83645 [organism=Suaeda fruticosa]	Locus_102973_Transcript_1/1_Confidence_1.000_Length_493|m.83645		GO:0043167	GO_REF:nd	ND		F	probable pectate lyase 8	NA	NA	taxon:0	20141010	B2G
B2G	Locus_102973_Transcript_1/83645 [organism=Suaeda fruticosa]	Locus_102973_Transcript_1/1_Confidence_1.000_Length_493|m.83645		GO:0016829	GO_REF:nd	ND		F	probable pectate lyase 8	NA	NA	taxon:0	20141010	B2G
B2G	Locus_102973_Transcript_1/83645 [organism=Suaeda fruticosa]	Locus_102973_Transcript_1/1_Confidence_1.000_Length_493|m.83645		GO:0005975	GO_REF:nd	ND		P	probable pectate lyase 8	NA	NA	taxon:0	20141010	B2G
B2G	Locus_102973_Transcript_1/83645 [organism=Suaeda fruticosa]	Locus_102973_Transcript_1/1_Confidence_1.000_Length_493|m.83645		GO:0009056	GO_REF:nd	ND		P	probable pectate lyase 8	NA	NA	taxon:0	20141010	B2G
B2G	Locus_10305_Transcript_8/16959 [organism=Suaeda fruticosa]	Locus_10305_Transcript_8/12_Confidence_0.218_Length_3063|m.16959		GO:0008150	GO_REF:nd	ND		P	nad -binding rossmann-fold superfamily	NA	NA	taxon:0	20141010	B2G
B2G	Locus_10305_Transcript_8/16959 [organism=Suaeda fruticosa]	Locus_10305_Transcript_8/12_Confidence_0.218_Length_3063|m.16959		GO:0016491	GO_REF:nd	ND		F	nad -binding rossmann-fold superfamily	NA	NA	taxon:0	20141010	B2G
B2G	Locus_10305_Transcript_8/16958 [organism=Suaeda fruticosa]	Locus_10305_Transcript_8/12_Confidence_0.218_Length_3063|m.16958		GO:0034641	GO_REF:nd	ND		P	amino acid dehydrogenase family protein	NA	NA	taxon:0	20141010	B2G
B2G	Locus_10305_Transcript_8/16958 [organism=Suaeda fruticosa]	Locus_10305_Transcript_8/12_Confidence_0.218_Length_3063|m.16958		GO:0009058	GO_REF:nd	ND		P	amino acid dehydrogenase family protein	NA	NA	taxon:0	20141010	B2G
B2G	Locus_10305_Transcript_8/16958 [organism=Suaeda fruticosa]	Locus_10305_Transcript_8/12_Confidence_0.218_Length_3063|m.16958		GO:0006520	GO_REF:nd	ND		P	amino acid dehydrogenase family protein	NA	NA	taxon:0	20141010	B2G
B2G	Locus_10305_Transcript_8/16958 [organism=Suaeda fruticosa]	Locus_10305_Transcript_8/12_Confidence_0.218_Length_3063|m.16958		GO:0051186	GO_REF:nd	ND		P	amino acid dehydrogenase family protein	NA	NA	taxon:0	20141010	B2G
B2G	Locus_10305_Transcript_8/16958 [organism=Suaeda fruticosa]	Locus_10305_Transcript_8/12_Confidence_0.218_Length_3063|m.16958		GO:0016491	GO_REF:nd	ND		F	amino acid dehydrogenase family protein	NA	NA	taxon:0	20141010	B2G
B2G	Locus_10305_Transcript_8/16958 [organism=Suaeda fruticosa]	Locus_10305_Transcript_8/12_Confidence_0.218_Length_3063|m.16958		GO:0016810	GO_REF:nd	ND		F	amino acid dehydrogenase family protein	NA	NA	taxon:0	20141010	B2G
B2G	Locus_10305_Transcript_8/16958 [organism=Suaeda fruticosa]	Locus_10305_Transcript_8/12_Confidence_0.218_Length_3063|m.16958		GO:0009536	GO_REF:nd	ND		C	amino acid dehydrogenase family protein	NA	NA	taxon:0	20141010	B2G
B2G	Locus_10305_Transcript_8/16958 [organism=Suaeda fruticosa]	Locus_10305_Transcript_8/12_Confidence_0.218_Length_3063|m.16958		GO:0008150	GO_REF:nd	ND		P	amino acid dehydrogenase family protein	NA	NA	taxon:0	20141010	B2G
B2G	Locus_103065_Transcript_1/83672 [organism=Suaeda fruticosa]	Locus_103065_Transcript_1/1_Confidence_1.000_Length_846|m.83672		GO:0008150	GO_REF:nd	ND		P	70 kda peptidyl-prolyl isomerase-like	NA	NA	taxon:0	20141010	B2G
B2G	Locus_103065_Transcript_1/83672 [organism=Suaeda fruticosa]	Locus_103065_Transcript_1/1_Confidence_1.000_Length_846|m.83672		GO:0005623	GO_REF:nd	ND		C	70 kda peptidyl-prolyl isomerase-like	NA	NA	taxon:0	20141010	B2G
B2G	Locus_10306_Transcript_1/16962 [organism=Suaeda fruticosa]	Locus_10306_Transcript_1/10_Confidence_0.625_Length_2576|m.16962		GO:0003674	GO_REF:nd	ND		F	probable atp-dependent rna helicase dhx36-like	NA	NA	taxon:0	20141010	B2G
B2G	Locus_10306_Transcript_1/16962 [organism=Suaeda fruticosa]	Locus_10306_Transcript_1/10_Confidence_0.625_Length_2576|m.16962		GO:0008150	GO_REF:nd	ND		P	probable atp-dependent rna helicase dhx36-like	NA	NA	taxon:0	20141010	B2G
B2G	Locus_10306_Transcript_1/16962 [organism=Suaeda fruticosa]	Locus_10306_Transcript_1/10_Confidence_0.625_Length_2576|m.16962		GO:0043167	GO_REF:nd	ND		F	probable atp-dependent rna helicase dhx36-like	NA	NA	taxon:0	20141010	B2G
B2G	Locus_10306_Transcript_1/16962 [organism=Suaeda fruticosa]	Locus_10306_Transcript_1/10_Confidence_0.625_Length_2576|m.16962		GO:0004386	GO_REF:nd	ND		F	probable atp-dependent rna helicase dhx36-like	NA	NA	taxon:0	20141010	B2G
B2G	Locus_10306_Transcript_1/16961 [organism=Suaeda fruticosa]	Locus_10306_Transcript_1/10_Confidence_0.625_Length_2576|m.16961		GO:0003674	GO_REF:nd	ND		F	probable atp-dependent rna helicase dhx36-like	NA	NA	taxon:0	20141010	B2G
B2G	Locus_10306_Transcript_1/16961 [organism=Suaeda fruticosa]	Locus_10306_Transcript_1/10_Confidence_0.625_Length_2576|m.16961		GO:0008150	GO_REF:nd	ND		P	probable atp-dependent rna helicase dhx36-like	NA	NA	taxon:0	20141010	B2G
B2G	Locus_10306_Transcript_1/16961 [organism=Suaeda fruticosa]	Locus_10306_Transcript_1/10_Confidence_0.625_Length_2576|m.16961		GO:0043167	GO_REF:nd	ND		F	probable atp-dependent rna helicase dhx36-like	NA	NA	taxon:0	20141010	B2G
B2G	Locus_10306_Transcript_1/16961 [organism=Suaeda fruticosa]	Locus_10306_Transcript_1/10_Confidence_0.625_Length_2576|m.16961		GO:0004386	GO_REF:nd	ND		F	probable atp-dependent rna helicase dhx36-like	NA	NA	taxon:0	20141010	B2G
B2G	Locus_10306_Transcript_2/16963 [organism=Suaeda fruticosa]	Locus_10306_Transcript_2/10_Confidence_0.542_Length_2488|m.16963		GO:0003674	GO_REF:nd	ND		F	probable atp-dependent rna helicase dhx36-like	NA	NA	taxon:0	20141010	B2G
B2G	Locus_10306_Transcript_2/16963 [organism=Suaeda fruticosa]	Locus_10306_Transcript_2/10_Confidence_0.542_Length_2488|m.16963		GO:0008150	GO_REF:nd	ND		P	probable atp-dependent rna helicase dhx36-like	NA	NA	taxon:0	20141010	B2G
B2G	Locus_10306_Transcript_2/16963 [organism=Suaeda fruticosa]	Locus_10306_Transcript_2/10_Confidence_0.542_Length_2488|m.16963		GO:0043167	GO_REF:nd	ND		F	probable atp-dependent rna helicase dhx36-like	NA	NA	taxon:0	20141010	B2G
B2G	Locus_10306_Transcript_2/16963 [organism=Suaeda fruticosa]	Locus_10306_Transcript_2/10_Confidence_0.542_Length_2488|m.16963		GO:0004386	GO_REF:nd	ND		F	probable atp-dependent rna helicase dhx36-like	NA	NA	taxon:0	20141010	B2G
B2G	Locus_10306_Transcript_3/16965 [organism=Suaeda fruticosa]	Locus_10306_Transcript_3/10_Confidence_0.292_Length_1381|m.16965		GO:0003674	GO_REF:nd	ND		F	atp-dependent rna helicase dhx36	NA	NA	taxon:0	20141010	B2G
B2G	Locus_10306_Transcript_5/16966 [organism=Suaeda fruticosa]	Locus_10306_Transcript_5/10_Confidence_0.625_Length_2643|m.16966		GO:0003674	GO_REF:nd	ND		F	probable atp-dependent rna helicase dhx36-like	NA	NA	taxon:0	20141010	B2G
B2G	Locus_10306_Transcript_5/16966 [organism=Suaeda fruticosa]	Locus_10306_Transcript_5/10_Confidence_0.625_Length_2643|m.16966		GO:0008150	GO_REF:nd	ND		P	probable atp-dependent rna helicase dhx36-like	NA	NA	taxon:0	20141010	B2G
B2G	Locus_10306_Transcript_5/16966 [organism=Suaeda fruticosa]	Locus_10306_Transcript_5/10_Confidence_0.625_Length_2643|m.16966		GO:0043167	GO_REF:nd	ND		F	probable atp-dependent rna helicase dhx36-like	NA	NA	taxon:0	20141010	B2G
[truncated: 63,732 more rows]
